# Supplementary material for: Scale‐up economics for cultured meat
Source: Biotechnol Bioeng. 2021 Jun 17;118(8):3239–50. doi: 10.1002/bit.27848 (PMC8362201; doi:10.1002/bit.27848)
Supplement: Supplementary file 1 — Supporting information. [file BIT-118-3239-s001.xlsm]

## Sheet: Fig1.2
US Consumer Price Index			WTI Spot, EIA				Beef net farm value, ERS					All Fresh beef retail, ERS
https://www.usinflationcalculator.com/inflation/consumer-price-index-and-annual-percent-changes-from-1913-to-2008/			http://tonto.eia.gov/dnav/pet/hist/LeafHandler.ashx?n=PET&s=RWTC&f=M				https://www.ers.usda.gov/data-products/meat-price-spreads/					https://www.ers.usda.gov/data-products/meat-price-spreads/
2018 Avg:	251.107																Moisture content		0.75
				$/BBL	2018$/bbl			¢/lb	$/kg	2018$/kg			¢/lb	$/kg	2018$/kg
2000-01-01	168.8		2000-01-15	27.26	40.552		2000-01-01	145.993	3.21914	4.78879		2000-01-01	265.748	5.85974	8.71696		2018$/kg, Average of last 5 years
2000-02-01	169.8		2000-02-15	29.37	43.4335		2000-02-01	146.504	3.23041	4.77726		2000-02-01	270.096	5.95561	8.8074
2000-03-01	171.2		2000-03-15	29.84	43.7677		2000-03-01	154.209	3.40031	4.98739		2000-03-01	270.8	5.97113	8.75814			Farm	Retail
2000-04-01	171.3		2000-04-15	25.72	37.7027		2000-04-01	158.937	3.50456	5.13731		2000-04-01	272.507	6.00877	8.8082		Wet	6.23247	13.0685
2000-05-01	171.5		2000-05-15	28.79	42.1538		2000-05-01	153.243	3.37901	4.94749		2000-05-01	274.291	6.04812	8.85554		Dry	24.9299	52.274
2000-06-01	172.4		2000-06-15	31.82	46.347		2000-06-01	149.212	3.29012	4.79218		2000-06-01	278.624	6.14366	8.94847
2000-07-01	172.8		2000-07-15	29.7	43.159		2000-07-01	144.671	3.19	4.6356		2000-07-01	279.456	6.16201	8.95443
2000-08-01	172.8		2000-08-15	31.26	45.426		2000-08-01	138.459	3.05301	4.43653		2000-08-01	280.193	6.17825	8.97802
2000-09-01	173.7		2000-09-15	33.88	48.9782		2000-09-01	136.551	3.01095	4.35274		2000-09-01	280.923	6.19435	8.95478
2000-10-01	174		2000-10-15	33.11	47.7825		2000-10-01	143.618	3.16677	4.57011		2000-10-01	280.596	6.18715	8.92895
2000-11-01	174.1		2000-11-15	34.42	49.6445		2000-11-01	152.448	3.36148	4.84832		2000-11-01	279.596	6.1651	8.89201
2000-12-01	174		2000-12-15	28.44	41.043		2000-12-01	163.465	3.60441	5.20167		2000-12-01	280.423	6.18332	8.92342
2001-01-01	175.1		2001-01-15	29.59	42.4344		2001-01-01	167.663	3.69698	5.30175		2001-01-01	291.107	6.41891	9.20522
2001-02-01	175.8		2001-02-15	29.61	42.294		2001-02-01	171.02	3.77099	5.38636		2001-02-01	296.198	6.53116	9.32889
2001-03-01	176.2		2001-03-15	27.25	38.8347		2001-03-01	170.016	3.74886	5.3426		2001-03-01	298.467	6.5812	9.37903
2001-04-01	176.9		2001-04-15	27.49	39.0217		2001-04-01	164.805	3.63395	5.15834		2001-04-01	299.355	6.60077	9.3697
2001-05-01	177.7		2001-05-15	28.63	40.4569		2001-05-01	159.709	3.52158	4.97633		2001-05-01	301.413	6.64617	9.39167
2001-06-01	178		2001-06-15	27.6	38.9357		2001-06-01	157.7	3.47728	4.90544		2001-06-01	304.713	6.71892	9.47848
2001-07-01	177.5		2001-07-15	26.43	37.3902		2001-07-01	150.681	3.32252	4.70033		2001-07-01	302.869	6.67825	9.44764
2001-08-01	177.5		2001-08-15	27.37	38.72		2001-08-01	148.68	3.2784	4.63792		2001-08-01	301.736	6.65329	9.41232
2001-09-01	178.3		2001-09-15	26.2	36.8985		2001-09-01	146.877	3.23864	4.5611		2001-09-01	301.197	6.64139	9.35333
2001-10-01	177.7		2001-10-15	22.17	31.3283		2001-10-01	142.315	3.13805	4.43436		2001-10-01	303.114	6.68367	9.44466
2001-11-01	177.4		2001-11-15	19.64	27.8001		2001-11-01	136.288	3.00515	4.25375		2001-11-01	303.518	6.69257	9.47322
2001-12-01	176.7		2001-12-15	19.39	27.555		2001-12-01	137.783	3.03812	4.31745		2001-12-01	303.329	6.6884	9.50483
2002-01-01	177.1		2002-01-15	19.72	27.9606		2002-01-01	145.395	3.20595	4.54566		2002-01-01	305.122	6.72794	9.53943
2002-02-01	177.8		2002-02-15	20.72	29.2629		2002-02-01	155.07	3.41928	4.82905		2002-02-01	307.945	6.79018	9.58977
2002-03-01	178.8		2002-03-15	24.53	34.45		2002-03-01	155.599	3.43096	4.81845		2002-03-01	306.337	6.75473	9.48635
2002-04-01	179.8		2002-04-15	26.18	36.5627		2002-04-01	145.614	3.21078	4.48414		2002-04-01	306.505	6.75844	9.43878
2002-05-01	179.8		2002-05-15	27.04	37.7638		2002-05-01	141.425	3.11841	4.35515		2002-05-01	309.017	6.81383	9.51613
2002-06-01	179.9		2002-06-15	25.52	35.6212		2002-06-01	138.602	3.05618	4.26586		2002-06-01	302.05	6.66019	9.29639
2002-07-01	180.1		2002-07-15	26.97	37.6033		2002-07-01	135.382	2.98518	4.16212		2002-07-01	301.926	6.65746	9.28226
2002-08-01	180.7		2002-08-15	28.39	39.4517		2002-08-01	134.905	2.97466	4.13369		2002-08-01	304.223	6.70811	9.32182
2002-09-01	181		2002-09-15	29.66	41.1483		2002-09-01	139.246	3.07037	4.25962		2002-09-01	299.932	6.61351	9.17513
2002-10-01	181.3		2002-10-15	28.84	39.9444		2002-10-01	139.502	3.07602	4.2604		2002-10-01	306.497	6.75826	9.36043
2002-11-01	181.3		2002-11-15	26.35	36.4957		2002-11-01	150.395	3.3162	4.59306		2002-11-01	305.626	6.73904	9.33382
2002-12-01	180.9		2002-12-15	29.46	40.8934		2002-12-01	156.553	3.45199	4.7917		2002-12-01	307.369	6.77749	9.40782
2003-01-01	181.7		2003-01-15	32.95	45.5365		2003-01-01	168.26	3.71012	5.12734		2003-01-01	308.563	6.80381	9.40278
2003-02-01	183.1		2003-02-15	35.83	49.138		2003-02-01	172.924	3.81298	5.22919		2003-02-01	315.67	6.96053	9.54582
2003-03-01	184.2		2003-03-15	33.51	45.6818		2003-03-01	166.439	3.66998	5.00303		2003-03-01	319.514	7.04528	9.60433
2003-04-01	183.8		2003-04-15	28.17	38.4858		2003-04-01	170.984	3.77021	5.15085		2003-04-01	318.537	7.02374	9.59581
2003-05-01	183.5		2003-05-15	28.11	38.4666		2003-05-01	172.377	3.80091	5.20128		2003-05-01	317.54	7.00176	9.58142
2003-06-01	183.7		2003-06-15	30.66	41.9104		2003-06-01	166.797	3.67788	5.02745		2003-06-01	326.592	7.20136	9.84383
2003-07-01	183.9		2003-07-15	30.76	42.0014		2003-07-01	163.657	3.60864	4.92743		2003-07-01	328.911	7.25248	9.90293
2003-08-01	184.6		2003-08-15	31.57	42.9439		2003-08-01	173.364	3.82268	5.1999		2003-08-01	330.391	7.28512	9.90978
2003-09-01	185.2		2003-09-15	28.31	38.3847		2003-09-01	191.158	4.21504	5.71504		2003-09-01	334.05	7.3658	9.98707
2003-10-01	185		2003-10-15	30.34	41.1815		2003-10-01	216.001	4.76282	6.46475		2003-10-01	339.991	7.49681	10.1757
2003-11-01	184.5		2003-11-15	31.11	42.3411		2003-11-01	217.229	4.78989	6.51911		2003-11-01	362.5	7.99312	10.8788
2003-12-01	184.3		2003-12-15	32.13	43.7768		2003-12-01	196.102	4.32404	5.89146		2003-12-01	370.224	8.16343	11.1226
2004-01-01	185.2		2004-01-15	34.31	46.5199		2004-01-01	172.053	3.79377	5.14386		2004-01-01	361.328	7.96729	10.8026
2004-02-01	186.2		2004-02-15	34.69	46.7825		2004-02-01	169.356	3.73429	5.03602		2004-02-01	360.314	7.94493	10.7144
2004-03-01	187.4		2004-03-15	36.74	49.2298		2004-03-01	185.296	4.08577	5.47473		2004-03-01	355.203	7.83224	10.4948
2004-04-01	188		2004-04-15	36.75	49.0861		2004-04-01	187.609	4.13678	5.5254		2004-04-01	354.271	7.81168	10.4339
2004-05-01	189.1		2004-05-15	40.28	53.488		2004-05-01	191.984	4.23325	5.62135		2004-05-01	362.515	7.99345	10.6145
2004-06-01	189.7		2004-06-15	38.03	50.3405		2004-06-01	193.95	4.2766	5.66096		2004-06-01	368.678	8.12936	10.7609
2004-07-01	189.4		2004-07-15	40.78	54.0662		2004-07-01	182.285	4.0194	5.32892		2004-07-01	368.535	8.1262	10.7737
2004-08-01	189.5		2004-08-15	44.9	59.4971		2004-08-01	182.133	4.01602	5.32165		2004-08-01	363.595	8.01728	10.6237
2004-09-01	189.9		2004-09-15	45.94	60.747		2004-09-01	178.545	3.93692	5.20584		2004-09-01	361.917	7.98027	10.5524
2004-10-01	190.9		2004-10-15	53.28	70.0837		2004-10-01	184.934	4.07778	5.36386		2004-10-01	360.024	7.93853	10.4422
2004-11-01	191		2004-11-15	48.47	63.7233		2004-11-01	186.923	4.12165	5.41872		2004-11-01	360.313	7.9449	10.4451
2004-12-01	190.3		2004-12-15	43.15	56.9378		2004-12-01	190.211	4.19416	5.53433		2004-12-01	357.762	7.88864	10.4093
2005-01-01	190.7		2005-01-15	46.84	61.6773		2005-01-01	196.163	4.32539	5.69552		2005-01-01	359.574	7.92861	10.4401
2005-02-01	191.8		2005-02-15	48.15	63.0386		2005-02-01	193.651	4.26999	5.59033		2005-02-01	367.431	8.10185	10.607
2005-03-01	193.3		2005-03-15	54.19	70.3957		2005-03-01	198.834	4.3843	5.69543		2005-03-01	375.621	8.28244	10.7593
2005-04-01	194.6		2005-04-15	52.98	68.3641		2005-04-01	201.262	4.43783	5.72647		2005-04-01	369.507	8.14764	10.5135
2005-05-01	194.4		2005-05-15	49.83	64.3655		2005-05-01	195.328	4.30698	5.56333		2005-05-01	373.207	8.22921	10.6297
2005-06-01	194.5		2005-06-15	56.35	72.75		2005-06-01	182.319	4.02013	5.19015		2005-06-01	370.102	8.16075	10.5358
2005-07-01	195.4		2005-07-15	59	75.8204		2005-07-01	173.656	3.82911	4.92075		2005-07-01	360.071	7.93957	10.2031
2005-08-01	196.4		2005-08-15	64.99	83.0929		2005-08-01	174.879	3.85608	4.93018		2005-08-01	360.312	7.94488	10.1579
2005-09-01	198.8		2005-09-15	65.59	82.8476		2005-09-01	184.22	4.06205	5.13083		2005-09-01	357.453	7.88184	9.95566
2005-10-01	199.2		2005-10-15	62.26	78.4835		2005-10-01	191.903	4.23147	5.3341		2005-10-01	353.889	7.80325	9.8366
2005-11-01	197.6		2005-11-15	58.32	74.1121		2005-11-01	197.835	4.36226	5.54349		2005-11-01	361.248	7.96551	10.1224
2005-12-01	196.8		2005-12-15	59.41	75.8042		2005-12-01	211.78	4.66974	5.95836		2005-12-01	364.528	8.03784	10.2559
2006-01-01	198.3		2006-01-15	65.49	82.9299		2006-01-01	207.149	4.56764	5.784		2006-01-01	364.678	8.04115	10.1825
2006-02-01	198.7		2006-02-15	61.63	77.8849		2006-02-01	196.323	4.32892	5.47067		2006-02-01	361.769	7.97701	10.0809
2006-03-01	199.8		2006-03-15	62.69	78.7883		2006-03-01	187.823	4.14149	5.20499		2006-03-01	367.087	8.09427	10.1728
2006-04-01	201.5		2006-04-15	69.44	86.5353		2006-04-01	178.926	3.94531	4.9166		2006-04-01	361.34	7.96754	9.92906
2006-05-01	202.5		2006-05-15	70.84	87.844		2006-05-01	173.193	3.81891	4.73558		2006-05-01	359.118	7.91855	9.81928
2006-06-01	202.9		2006-06-15	70.95	87.807		2006-06-01	180.881	3.98842	4.93602		2006-06-01	360.765	7.95486	9.84486
2006-07-01	203.5		2006-07-15	74.41	91.8176		2006-07-01	177.083	3.90468	4.81814		2006-07-01	353.635	7.79766	9.62185
2006-08-01	203.9		2006-08-15	73.04	89.9502		2006-08-01	184.297	4.06375	5.00459		2006-08-01	361.263	7.96585	9.81011
2006-09-01	202.9		2006-09-15	63.8	78.9582		2006-09-01	196.047	4.32284	5.3499		2006-09-01	357.853	7.89066	9.7654
2006-10-01	201.8		2006-10-15	58.89	73.2789		2006-10-01	192.555	4.24583	5.28324		2006-10-01	362.293	7.98857	9.94046
2006-11-01	201.5		2006-11-15	59.08	73.6248		2006-11-01	188.001	4.14541	5.16597		2006-11-01	364.924	8.04658	10.0276
2006-12-01	201.8		2006-12-15	61.96	77.0991		2006-12-01	185.278	4.08538	5.08359		2006-12-01	361.666	7.97474	9.92326
2007-01-01	202.4		2007-01-15	54.51	67.6277		2007-01-01	187.579	4.13612	5.13147		2007-01-01	363.442	8.01389	9.94242
2007-02-01	203.5		2007-02-15	59.28	73.148		2007-02-01	192.97	4.25499	5.2504		2007-02-01	369.619	8.1501	10.0567
2007-03-01	205.4		2007-03-15	60.44	73.8895		2007-03-01	207.964	4.5856	5.60602		2007-03-01	372.027	8.2032	10.0286
2007-04-01	206.7		2007-04-15	63.98	77.7253		2007-04-01	210.354	4.63831	5.6348		2007-04-01	376.659	8.30533	10.0896
2007-05-01	207.9		2007-05-15	63.46	76.6486		2007-05-01	206.423	4.55163	5.49758		2007-05-01	381.084	8.4029	10.1492
2007-06-01	208.4		2007-06-15	67.49	81.3206		2007-06-01	189.476	4.17794	5.03412		2007-06-01	380.49	8.38981	10.1091
2007-07-01	208.3		2007-07-15	74.12	89.3521		2007-07-01	190.73	4.2056	5.06988		2007-07-01	379.095	8.35905	10.0769
2007-08-01	207.9		2007-08-15	72.36	87.3983		2007-08-01	196.147	4.32505	5.22391		2007-08-01	382.099	8.42529	10.1763
2007-09-01	208.5		2007-09-15	79.92	96.2517		2007-09-01	201.094	4.43412	5.34023		2007-09-01	384.457	8.47727	10.2096
2007-10-01	208.9		2007-10-15	85.8	103.135		2007-10-01	196.27	4.32775	5.20215		2007-10-01	377.319	8.31988	10.0009
2007-11-01	210.2		2007-11-15	94.77	113.213		2007-11-01	198.171	4.36967	5.22006		2007-11-01	383.469	8.45549	10.101
2007-12-01	210		2007-12-15	91.69	109.638		2007-12-01	196.907	4.34181	5.1917		2007-12-01	379.274	8.363	10
2008-01-01	211.1		2008-01-15	92.97	110.589		2008-01-01	194.6	4.29093	5.10413		2008-01-01	382.52	8.43456	10.033
2008-02-01	211.7		2008-02-15	95.39	113.146		2008-02-01	192.216	4.23837	5.02733		2008-02-01	387.654	8.54776	10.1389
2008-03-01	213.5		2008-03-15	105.45	124.025		2008-03-01	186.396	4.11003	4.83399		2008-03-01	390.894	8.61922	10.1375
2008-04-01	214.8		2008-04-15	112.58	131.609		2008-04-01	187.152	4.12671	4.82424		2008-04-01	383.94	8.46587	9.89684
2008-05-01	216.6		2008-05-15	125.4	145.378		2008-05-01	198.902	4.38579	5.0845		2008-05-01	390.247	8.60495	9.97583
2008-06-01	218.8		2008-06-15	133.88	153.648		2008-06-01	201.128	4.43486	5.0897		2008-06-01	393.519	8.6771	9.95832
2008-07-01	219.964		2008-07-15	133.37	152.253		2008-07-01	207.102	4.5666	5.21315		2008-07-01	399.119	8.80058	10.0466
2008-08-01	219.086		2008-08-15	116.67	133.722		2008-08-01	207.965	4.58562	5.25584		2008-08-01	408.967	9.01773	10.3357
2008-09-01	218.783		2008-09-15	104.11	119.492		2008-09-01	207.156	4.56779	5.24266		2008-09-01	411.198	9.06693	10.4065
2008-10-01	216.573		2008-10-15	76.61	88.826		2008-10-01	194.143	4.28084	4.96345		2008-10-01	410.874	9.05978	10.5044
2008-11-01	212.425		2008-11-15	57.31	67.746		2008-11-01	198.04	4.36679	5.16196		2008-11-01	401.163	8.84564	10.4564
2008-12-01	210.228		2008-12-15	41.12	49.1158		2008-12-01	188.513	4.15672	4.96499		2008-12-01	400.039	8.82087	10.5361
2009-01-01	211.143		2009-01-15	41.71	49.6046		2009-01-01	183.226	4.04014	4.80483		2009-01-01	392.702	8.65908	10.298
2009-02-01	212.193		2009-02-15	39.09	46.2587		2009-02-01	179.111	3.94939	4.67367		2009-02-01	400.822	8.83812	10.4589
2009-03-01	212.709		2009-03-15	47.94	56.5941		2009-03-01	181.798	4.00865	4.73229		2009-03-01	394.66	8.70225	10.2732
2009-04-01	213.24		2009-04-15	49.65	58.4668		2009-04-01	191.985	4.23326	4.985		2009-04-01	393.184	8.6697	10.2093
2009-05-01	213.856		2009-05-15	59.03	69.3123		2009-05-01	186.143	4.10444	4.81939		2009-05-01	391.632	8.63548	10.1397
2009-06-01	215.693		2009-06-15	69.64	81.074		2009-06-01	177.479	3.91341	4.55594		2009-06-01	389.382	8.58588	9.99557
2009-07-01	215.351		2009-07-15	64.15	74.8012		2009-07-01	179.569	3.9595	4.61691		2009-07-01	379.044	8.35792	9.74563
2009-08-01	215.834		2009-08-15	71.05	82.6615		2009-08-01	176.272	3.8868	4.522		2009-08-01	382.066	8.42454	9.80134
2009-09-01	215.969		2009-09-15	69.41	80.703		2009-09-01	179.84	3.96547	4.61065		2009-09-01	383.922	8.46548	9.84281
2009-10-01	216.177		2009-10-15	75.72	87.9549		2009-10-01	182.167	4.01679	4.66582		2009-10-01	385.226	8.49423	9.86673
2009-11-01	216.33		2009-11-15	77.99	90.5276		2009-11-01	180.143	3.97215	4.61071		2009-11-01	390.431	8.609	9.99297
2009-12-01	215.949		2009-12-15	74.47	86.5942		2009-12-01	174.01	3.83693	4.46161		2009-12-01	388.421	8.56469	9.95908
2010-01-01	216.687		2010-01-15	78.33	90.7725		2010-01-01	181.18	3.99501	4.62961		2010-01-01	386.718	8.52714	9.88165
2010-02-01	216.741		2010-02-15	76.39	88.5022		2010-02-01	191.068	4.21305	4.88106		2010-02-01	391.995	8.64349	10.014
2010-03-01	217.631		2010-03-15	81.2	93.6902		2010-03-01	202.63	4.46798	5.15525		2010-03-01	395.798	8.72735	10.0698
2010-04-01	218.009		2010-04-15	84.29	97.0869		2010-04-01	211.284	4.6588	5.3661		2010-04-01	402.741	8.88044	10.2287
2010-05-01	218.178		2010-05-15	73.74	84.8694		2010-05-01	211.174	4.65638	5.35916		2010-05-01	399.834	8.81634	10.147
2010-06-01	217.965		2010-06-15	75.34	86.7956		2010-06-01	208.063	4.58778	5.28536		2010-06-01	406.079	8.95404	10.3155
2010-07-01	218.011		2010-07-15	76.32	87.9061		2010-07-01	197.572	4.35645	5.0178		2010-07-01	403.769	8.90311	10.2547
2010-08-01	218.312		2010-08-15	76.6	88.1069		2010-08-01	204.93	4.51872	5.19752		2010-08-01	401.53	8.85373	10.1837
2010-09-01	218.439		2010-09-15	75.24	86.4923		2010-09-01	206.539	4.55418	5.23527		2010-09-01	404.77	8.92518	10.26
2010-10-01	218.711		2010-10-15	81.89	94.0197		2010-10-01	207.377	4.57267	5.24998		2010-10-01	409.803	9.03616	10.3746
2010-11-01	218.803		2010-11-15	84.25	96.6886		2010-11-01	209.221	4.61333	5.29444		2010-11-01	410.919	9.06077	10.3985
2010-12-01	219.179		2010-12-15	89.15	102.137		2010-12-01	216.558	4.7751	5.4707		2010-12-01	411.636	9.07658	10.3988
2011-01-01	220.223		2011-01-15	89.17	101.675		2011-01-01	221.934	4.89365	5.57993		2011-01-01	425.505	9.38238	10.6982
2011-02-01	221.309		2011-02-15	88.58	100.507		2011-02-01	226.94	5.00403	5.67779		2011-02-01	434.763	9.58652	10.8773
2011-03-01	223.467		2011-03-15	102.86	115.582		2011-03-01	242.58	5.34889	6.01048		2011-03-01	443.992	9.79003	11.0009
2011-04-01	224.906		2011-04-15	109.53	122.29		2011-04-01	251.43	5.54403	6.1899		2011-04-01	444.408	9.79919	10.9408
2011-05-01	225.964		2011-05-15	100.9	112.127		2011-05-01	229.917	5.06966	5.63376		2011-05-01	444.312	9.79708	10.8872
2011-06-01	225.722		2011-06-15	96.26	107.086		2011-06-01	222.685	4.91021	5.46242		2011-06-01	443.288	9.7745	10.8738
2011-07-01	225.922		2011-07-15	97.3	108.147		2011-07-01	230.855	5.09035	5.6578		2011-07-01	444.915	9.81037	10.904
2011-08-01	226.545		2011-08-15	86.33	95.6899		2011-08-01	237.62	5.23951	5.80758		2011-08-01	447.967	9.87767	10.9486
2011-09-01	226.889		2011-09-15	85.52	94.6484		2011-09-01	245.83	5.42055	5.99914		2011-09-01	444.614	9.80373	10.8502
2011-10-01	226.421		2011-10-15	86.32	95.7312		2011-10-01	259.184	5.715	6.33809		2011-10-01	449.583	9.91331	10.9941
2011-11-01	226.23		2011-11-15	97.16	107.844		2011-11-01	263.411	5.80821	6.4469		2011-11-01	449.491	9.91127	11.0011
2011-12-01	225.672		2011-12-15	98.56	109.668		2011-12-01	257.634	5.68084	6.32111		2011-12-01	455.276	10.0388	11.1703
2012-01-01	226.655		2012-01-15	100.27	111.087		2012-01-01	261.344	5.76264	6.38433		2012-01-01	463.045	10.2102	11.3116
2012-02-01	227.663		2012-02-15	102.2	112.724		2012-02-01	266.169	5.86903	6.4734		2012-02-01	463.337	10.2166	11.2686
2012-03-01	229.392		2012-03-15	106.16	116.209		2012-03-01	267.144	5.89052	6.44813		2012-03-01	467.085	10.2992	11.2742
2012-04-01	230.085		2012-04-15	103.32	112.76		2012-04-01	254.479	5.61125	6.12393		2012-04-01	462.324	10.1943	11.1257
2012-05-01	229.815		2012-05-15	94.66	103.43		2012-05-01	255.005	5.62286	6.14381		2012-05-01	467.767	10.3143	11.2699
2012-06-01	229.478		2012-06-15	82.3	90.057		2012-06-01	253.563	5.59107	6.11805		2012-06-01	470.651	10.3779	11.356
2012-07-01	229.104		2012-07-15	87.9	96.3419		2012-07-01	243.433	5.3677	5.88321		2012-07-01	471.48	10.3961	11.3946
2012-08-01	230.379		2012-08-15	94.13	102.599		2012-08-01	253.278	5.58479	6.08727		2012-08-01	470.025	10.364	11.2965
2012-09-01	231.407		2012-09-15	94.51	102.556		2012-09-01	263.869	5.8183	6.31362		2012-09-01	464.795	10.2487	11.1212
2012-10-01	231.317		2012-10-15	89.49	97.1462		2012-10-01	267.013	5.88764	6.39135		2012-10-01	475.788	10.4911	11.3887
2012-11-01	230.221		2012-11-15	86.53	94.3801		2012-11-01	268.956	5.93047	6.46849		2012-11-01	479.686	10.5771	11.5366
2012-12-01	229.601		2012-12-15	87.86	96.0896		2012-12-01	267.048	5.88841	6.43995		2012-12-01	476.432	10.5053	11.4893
2013-01-01	230.28		2013-01-15	94.76	103.33		2013-01-01	263.844	5.81776	6.34393		2013-01-01	491.207	10.8311	11.8107
2013-02-01	232.166		2013-02-15	95.31	103.086		2013-02-01	262.785	5.79442	6.26715		2013-02-01	490.873	10.8237	11.7068
2013-03-01	232.773		2013-03-15	92.94	100.26		2013-03-01	266.469	5.87564	6.33842		2013-03-01	491.81	10.8444	11.6986
2013-04-01	232.531		2013-04-15	92.02	99.3711		2013-04-01	267.512	5.89863	6.36985		2013-04-01	486.324	10.7234	11.5801
2013-05-01	232.945		2013-05-15	94.51	101.879		2013-05-01	270.47	5.96386	6.42884		2013-05-01	487.57	10.7509	11.5891
2013-06-01	233.504		2013-06-15	95.77	102.99		2013-06-01	264.75	5.83773	6.27781		2013-06-01	491.631	10.8405	11.6577
2013-07-01	233.596		2013-07-15	104.67	112.516		2013-07-01	248.025	5.46895	5.87892		2013-07-01	495.477	10.9253	11.7443
2013-08-01	233.877		2013-08-15	106.57	114.421		2013-08-01	252.596	5.56975	5.98008		2013-08-01	496.535	10.9486	11.7552
2013-09-01	234.149		2013-09-15	106.29	113.988		2013-09-01	264.192	5.82543	6.24733		2013-09-01	492.729	10.8647	11.6515
2013-10-01	233.546		2013-10-15	100.54	108.1		2013-10-01	274.426	6.05109	6.50608		2013-10-01	497.222	10.9638	11.7882
2013-11-01	233.069		2013-11-15	93.86	101.124		2013-11-01	277.466	6.11812	6.59162		2013-11-01	500.703	11.0405	11.895
2013-12-01	233.049		2013-12-15	97.63	105.195		2013-12-01	278.241	6.13521	6.6106		2013-12-01	503.732	11.1073	11.968
2014-01-01	233.916		2014-01-15	94.62	101.574		2014-01-01	297.129	6.5517	7.0332		2014-01-01	504.482	11.1238	11.9413
2014-02-01	234.781		2014-02-15	100.82	107.831		2014-02-01	310.404	6.84442	7.32036		2014-02-01	527.052	11.6215	12.4296
2014-03-01	236.293		2014-03-15	100.8	107.119		2014-03-01	320.158	7.05947	7.50206		2014-03-01	534.655	11.7891	12.5282
2014-04-01	237.072		2014-04-15	102.07	108.113		2014-04-01	311.643	6.87173	7.27855		2014-04-01	548.191	12.0876	12.8032
2014-05-01	237.9		2014-05-15	102.18	107.853		2014-05-01	304.855	6.72205	7.09522		2014-05-01	546.625	12.0531	12.7222
2014-06-01	238.343		2014-06-15	105.79	111.455		2014-06-01	318.996	7.03386	7.41055		2014-06-01	550.811	12.1454	12.7958
2014-07-01	238.25		2014-07-15	103.59	109.18		2014-07-01	338.886	7.47244	7.87568		2014-07-01	555.005	12.2379	12.8983
2014-08-01	237.852		2014-08-15	96.54	101.92		2014-08-01	336.493	7.41967	7.83315		2014-08-01	579.948	12.7879	13.5005
2014-09-01	238.031		2014-09-15	93.21	98.3304		2014-09-01	345.061	7.60859	8.02657		2014-09-01	590.762	13.0263	13.7419
2014-10-01	237.433		2014-10-15	84.4	89.2607		2014-10-01	352.999	7.78363	8.2319		2014-10-01	593.515	13.087	13.8407
2014-11-01	236.151		2014-11-15	75.79	80.59		2014-11-01	367.022	8.09284	8.60538		2014-11-01	591.137	13.0346	13.8601
2014-12-01	234.812		2014-12-15	59.29	63.4045		2014-12-01	350.26	7.72324	8.2592		2014-12-01	598.167	13.1896	14.1049
2015-01-01	233.707		2015-01-15	47.22	50.7356		2015-01-01	355.68	7.84275	8.42666		2015-01-01	598.624	13.1996	14.1824
2015-02-01	234.722		2015-02-15	50.58	54.1108		2015-02-01	345.812	7.62516	8.15744		2015-02-01	601.712	13.2677	14.1939
2015-03-01	236.119		2015-03-15	47.82	50.8554		2015-03-01	352.317	7.76858	8.2617		2015-03-01	606.105	13.3646	14.213
2015-04-01	236.599		2015-04-15	54.45	57.7888		2015-04-01	352.792	7.77906	8.25606		2015-04-01	603.495	13.3071	14.123
2015-05-01	237.805		2015-05-15	59.27	62.5854		2015-05-01	351.945	7.7604	8.19449		2015-05-01	605.291	13.3467	14.0932
2015-06-01	238.638		2015-06-15	59.82	62.9456		2015-06-01	331.056	7.29978	7.6812		2015-06-01	610.544	13.4625	14.1659
2015-07-01	238.654		2015-07-15	50.9	53.556		2015-07-01	326.838	7.20679	7.58284		2015-07-01	614.734	13.5549	14.2622
2015-08-01	238.316		2015-08-15	42.87	45.1709		2015-08-01	327.856	7.22922	7.61723		2015-08-01	608.269	13.4123	14.1322
2015-09-01	237.945		2015-09-15	45.48	47.9957		2015-09-01	297.151	6.55219	6.91462		2015-09-01	605.889	13.3599	14.0989
2015-10-01	237.838		2015-10-15	46.22	48.7986		2015-10-01	292.203	6.44307	6.80253		2015-10-01	603.658	13.3107	14.0533
2015-11-01	237.336		2015-11-15	42.44	44.9025		2015-11-01	281.726	6.21206	6.5725		2015-11-01	598.859	13.2048	13.971
2015-12-01	236.525		2015-12-15	37.19	39.4828		2015-12-01	273.043	6.02061	6.39178		2015-12-01	587.912	12.9635	13.7627
2016-01-01	236.916		2016-01-15	31.68	33.5776		2016-01-01	297.943	6.56965	6.96317		2016-01-01	575.23	12.6838	13.4436
2016-02-01	237.111		2016-02-15	30.32	32.1097		2016-02-01	297.59	6.56187	6.9492		2016-02-01	578.761	12.7617	13.515
2016-03-01	238.132		2016-03-15	37.55	39.596		2016-03-01	299.768	6.60988	6.97003		2016-03-01	583.711	12.8708	13.5721
2016-04-01	239.261		2016-04-15	40.75	42.7676		2016-04-01	285.382	6.29267	6.60422		2016-04-01	579.184	12.771	13.4033
2016-05-01	240.236		2016-05-15	46.71	48.8237		2016-05-01	284.812	6.28011	6.56429		2016-05-01	582.528	12.8447	13.426
2016-06-01	241.038		2016-06-15	48.76	50.7969		2016-06-01	268.877	5.92875	6.17641		2016-06-01	584.692	12.8924	13.431
2016-07-01	240.647		2016-07-15	44.65	46.5908		2016-07-01	254.951	5.62167	5.86602		2016-07-01	577.53	12.7345	13.2881
2016-08-01	240.853		2016-08-15	44.72	46.6239		2016-08-01	252.903	5.57651	5.81392		2016-08-01	578.914	12.7651	13.3085
2016-09-01	241.428		2016-09-15	45.18	46.9913		2016-09-01	227.366	5.01342	5.21441		2016-09-01	574.574	12.6694	13.1773
2016-10-01	241.729		2016-10-15	49.78	51.7112		2016-10-01	218.48	4.81748	5.00437		2016-10-01	563.171	12.4179	12.8997
2016-11-01	241.353		2016-11-15	45.66	47.5053		2016-11-01	234.669	5.17446	5.38358		2016-11-01	559.04	12.3268	12.825
2016-12-01	241.432		2016-12-15	51.97	54.0526		2016-12-01	244.985	5.40192	5.61839		2016-12-01	552.331	12.1789	12.667
2017-01-01	242.839		2017-01-15	52.5	54.2875		2017-01-01	258.744	5.7053	5.89954		2017-01-01	549.261	12.1112	12.5236
2017-02-01	243.603		2017-02-15	53.47	55.1171		2017-02-01	261.228	5.76007	5.93751		2017-02-01	552.046	12.1726	12.5476
2017-03-01	243.801		2017-03-15	49.33	50.8083		2017-03-01	275.468	6.07406	6.25608		2017-03-01	554.779	12.2329	12.5994
2017-04-01	244.524		2017-04-15	51.06	52.4346		2017-04-01	284.325	6.26937	6.43815		2017-04-01	556.865	12.2789	12.6094
2017-05-01	244.733		2017-05-15	48.48	49.7426		2017-05-01	303.318	6.68817	6.86236		2017-05-01	562.692	12.4074	12.7305
2017-06-01	244.955		2017-06-15	45.18	46.3147		2017-06-01	290.094	6.39658	6.55723		2017-06-01	579.925	12.7873	13.1085
2017-07-01	244.786		2017-07-15	46.63	47.8341		2017-07-01	258.479	5.69946	5.84663		2017-07-01	583.151	12.8585	13.1905
2017-08-01	245.519		2017-08-15	48.04	49.1334		2017-08-01	241.144	5.31723	5.43825		2017-08-01	576.02	12.7012	12.9903
2017-09-01	246.819		2017-09-15	49.82	50.6855		2017-09-01	232.818	5.13364	5.22283		2017-09-01	570.758	12.5852	12.8039
2017-10-01	246.663		2017-10-15	51.58	52.5093		2017-10-01	246.98	5.44591	5.54403		2017-10-01	562.269	12.398	12.6214
2017-11-01	246.669		2017-11-15	56.64	57.6591		2017-11-01	267.497	5.89832	6.00444		2017-11-01	562.934	12.4127	12.636
2017-12-01	246.524		2017-12-15	57.88	58.956		2017-12-01	261.677	5.76997	5.87724		2017-12-01	564.483	12.4468	12.6782
2018-01-01	247.867		2018-01-15	63.7	64.5327		2018-01-01	268.587	5.92235	5.99977		2018-01-01	555.648	12.252	12.4122
2018-02-01	248.991		2018-02-15	62.23	62.7588		2018-02-01	281.035	6.19681	6.24948		2018-02-01	554.886	12.2352	12.3392
2018-03-01	249.554		2018-03-15	62.73	63.1204		2018-03-01	275.632	6.07769	6.11551		2018-03-01	561.134	12.373	12.45
2018-04-01	250.546		2018-04-15	66.25	66.3983		2018-04-01	266.167	5.86897	5.88211		2018-04-01	575.347	12.6864	12.7148
2018-05-01	251.588		2018-05-15	69.98	69.8462		2018-05-01	267.561	5.89973	5.88845		2018-05-01	568.336	12.5318	12.5079
2018-06-01	251.989		2018-06-15	67.87	67.6324		2018-06-01	243.003	5.35821	5.33946		2018-06-01	578.834	12.7633	12.7186
2018-07-01	252.006		2018-07-15	70.98	70.7268		2018-07-01	247.62	5.46002	5.44054		2018-07-01	577.627	12.7367	12.6912
2018-08-01	252.146		2018-08-15	68.06	67.7796		2018-08-01	245.204	5.40675	5.38447		2018-08-01	579.052	12.7681	12.7155
2018-09-01	252.439		2018-09-15	70.23	69.8594		2018-09-01	243.888	5.37774	5.34936		2018-09-01	572.54	12.6245	12.5579
2018-10-01	252.885		2018-10-15	70.75	70.2526		2018-10-01	249.985	5.51218	5.47342		2018-10-01	567.513	12.5137	12.4257
2018-11-01	252.038		2018-11-15	56.96	56.7496		2018-11-01	259.091	5.71295	5.69185		2018-11-01	570.659	12.583	12.5365
2018-12-01	251.233		2018-12-15	49.52	49.4952		2018-12-01	265.382	5.85167	5.84873		2018-12-01	564.193	12.4405	12.4342
2019-01-01	251.712		2019-01-15	51.38	51.2565		2019-01-15	273.8	6.03729	6.02278		2019-01-15	569.882	12.5659	12.5357
2019-02-01	252.776		2019-02-15	54.95	54.5872		2019-02-15	277.1	6.11006	6.06971		2019-02-15	566.855	12.4992	12.4166
2019-03-01	254.202		2019-03-15	58.15	57.442		2019-03-15	283.8	6.25779	6.1816		2019-03-15	574.033	12.6574	12.5033
2019-04-01	255.548		2019-04-15	63.86	62.7502		2019-04-15	279.1	6.15416	6.04721		2019-04-15	580.922	12.8093	12.5867
2019-05-01	256.092		2019-05-15	60.83	59.6459		2019-05-15	260	5.733	5.6214		2019-05-15	590.644	13.0237	12.7702
2019-06-01	256.143		2019-06-15	54.66	53.5853		2019-06-15	243.8	5.37579	5.2701		2019-06-15	584.781	12.8944	12.6409
2019-07-01	256.571		2019-07-15	57.35	56.1287		2019-07-15	249.2	5.49486	5.37784		2019-07-15	590.068	13.011	12.7339
2019-08-01	256.558		2019-08-15	54.81	53.6455		2019-08-15	235.9	5.2016	5.09108		2019-08-15	584.613	12.8907	12.6168
2019-09-01	256.759		2019-09-15	56.95	55.6964		2019-09-15	223.2	4.92156	4.81322		2019-09-15	578.606	12.7583	12.4774
2019-10-01	257.346		2019-10-15	53.96	52.6518		2019-10-15	240.4	5.30082	5.17231		2019-10-15	577.923	12.7432	12.4343
2019-11-01	257.208		2019-11-15	57.03	55.6772		2019-11-15	254.9	5.62054	5.48723		2019-11-15	582.429	12.8426	12.5379

## Sheet: Fig1.3
Cost of Aeration Figure
Fermentation temperature		30	C	Vapor pressure water	0.0423167	bar	do not delete-->	1
Reactor back pressure		1.33	bar	Raoult's Law yH2O	0.0318171
				Water viscosity	0.799802	cp
Substrate wt%		0.3
												Exponent	log10(A)	A
Max work Vol		0.8									1000	-0.959814	3.19186	1555.46
Air %O2		0.21		H O2	1.18321	mmol/L-bar					2000	-0.948375	2.90583	805.068
DO top		0.1258	atmospheric		1.00022	mg/L					5000	-0.930496	2.54838	353.491
kLa correlation const		0.002	0.7	0.2	1.025						10000	-0.915522	2.2994	199.252
											20000	-0.899335	2.06771	116.873
Annual maintenance		0.04	of total capital investment (TCI)								50000	-0.88809	1.85794	72.1016
Annual insurance+tax		0.05	of total capital investment (TCI)								100000	-0.880532	1.72838	53.5032
											200000	-0.884441	1.67851	47.6989
Capital charge factor
Lifetime	20				Tank:impeller	3
IRR	0.1
Annual capital charge factor			0.11746
Lang factor			4.5
Hour per year			8400
	Total	OUR	gas in	Agitator	Diameter	Impeller	Liq height	bottom P	q	q	q	q	H2O (l)	H2O (l)	N2 out	O2 out	H2O out	CO2 out	gas out	xO2 out	C* btm	C* top	DO top	DO btm	ΔCLM	gas in	gas out	P/V	Us	Us	visc	kLa	kLa	kLa	Mixing	Mixing	Compr	Agitator	Refrig	O2	Total	SCFM	VVM	O2 in	O2 in	Reactor	Compr	Chiller	Total
	Volume	mol/m3-h	solved			Diameter			Glucose (s)	O2 (aq)	CO2 (aq)	H2O (l)	in feed	stripped					total										top	avg		needed	correlation	ratio	time	time *	power	power	power	membrane	Power	Compr	Chem			cost	cost	cost	Installed
	L		kmol/h	rpm	m	m	m	bar	kg/h	kmol/h	kmol/h	kg/h	kg/h	kg/h	kmol/h	kmol/h	kmol/h	kmol/h	kmol/h		mg/L	mg/L	mg/L	mg/L	mmol/L	m3/h	m3/h	W/m3	m/s	m/s	cp	1/s	1/s		s	kLa	kW	kW	kW	kW	kW	reference	reference	kg/h	kg/y				CAPEX
STRFERM 2,000	1600	10	0.215521	68.4832	1.08	0.36	1.74656	1.50116	-0.00266667	-0.016	0.016	0.016	0.00622222	-0.127595	0.170262	0.0292594	0.00708261	0.016	0.222604	0.131442	11.9355	6.6188	1.00022	1.12894	0.247878	3.61672	4.35047	56.1941	0.00131916	0.00120791	0.799802	0.0112062	0.0112062	0.999999	80.8889	0.906459	0.101233	0.0899106	0.488247	0	0.679391	2.83698	0.0502883	0.512	4300.8	86000	208000	24000	1431000
STRFERM 2,000	1600	15	0.334215	79.3167	1.08	0.36	1.74656	1.50116	-0.004	-0.024	0.024	0.024	0.00933333	-0.197864	0.26403	0.0461851	0.0109832	0.024	0.345198	0.133793	11.9355	6.73719	1.00022	1.12894	0.250198	5.60855	6.74639	87.3036	0.00204565	0.00187314	0.799802	0.0166535	0.0166535	1	69.9861	1.16551	0.156985	0.139686	0.732499	0	1.02917	4.39938	0.0779834	0.768	6451.2	86000	208000	28000	1449000
STRFERM 2,000	1600	20	0.44858	88.3719	1.08	0.36	1.74656	1.50116	-0.00533333	-0.032	0.032	0.032	0.0124444	-0.265572	0.354378	0.0622017	0.0147415	0.032	0.463321	0.134252	11.9355	6.7603	1.00022	1.12894	0.250648	7.52774	9.05495	120.748	0.00274566	0.00251411	0.799802	0.0221647	0.0221647	0.999999	63.5087	1.40765	0.210703	0.193197	0.978184	0	1.38208	5.9048	0.104669	1.024	8601.6	86000	208000	32000	1467000
STRFERM 2,000	1600	25	0.567813	95.9437	1.08	0.36	1.74656	1.50116	-0.00666667	-0.04	0.04	0.04	0.0155556	-0.336161	0.448573	0.0792408	0.0186599	0.04	0.586473	0.135114	11.9355	6.80372	1.00022	1.12894	0.251494	9.52863	11.4618	154.521	0.00347546	0.00318237	0.799802	0.0276128	0.0276128	1	58.7561	1.62242	0.266709	0.247234	1.2235	0	1.73744	7.47432	0.13249	1.28	10752	86000	208000	35000	1480500
STRFERM 2,000	1600	30	0.688428	102.611	1.08	0.36	1.74656	1.50116	-0.008	-0.048	0.048	0.048	0.0186667	-0.407569	0.543858	0.0965699	0.0226236	0.048	0.711052	0.135813	11.9355	6.8389	1.00022	1.12894	0.252177	11.5527	13.8965	189.026	0.00421371	0.00385837	0.799802	0.0330456	0.0330456	1	55.1375	1.82205	0.323363	0.302441	1.46898	0	2.09478	9.06201	0.160633	1.536	12902.4	86000	208000	38000	1494000
STRFERM 2,000	1600	40	0.934403	114.052	1.08	0.36	1.74656	1.50116	-0.0106667	-0.064	0.064	0.064	0.0248889	-0.553193	0.738179	0.132225	0.030707	0.064	0.96511	0.137005	11.9355	6.89892	1.00022	1.12894	0.253338	15.6805	18.8617	259.564	0.00571927	0.00523697	0.799802	0.0438588	0.0438587	0.999999	49.8499	2.18635	0.438901	0.415303	1.96009	0	2.81429	12.2999	0.218027	2.048	17203.2	86000	208000	43000	1516500
STRFERM 2,000	1600	50	1.18186	123.856	1.08	0.36	1.74656	1.50116	-0.0133333	-0.08	0.08	0.08	0.0311111	-0.699696	0.933671	0.168191	0.0388392	0.08	1.2207	0.137782	11.9355	6.93808	1.00022	1.12894	0.254094	19.8332	23.8569	332.421	0.00723391	0.00662388	0.799802	0.0546604	0.0546604	0.999999	46.1311	2.52154	0.555135	0.531873	2.45202	0	3.53902	15.5572	0.275768	2.56	21504	86000	208000	47000	1534500
STRFERM 2,000	1600	60	1.43338	132.463	1.08	0.36	1.74656	1.50116	-0.016	-0.096	0.096	0.096	0.0373333	-0.848604	1.13237	0.205011	0.0471049	0.096	1.48049	0.138475	11.9355	6.97296	1.00022	1.12894	0.254766	24.054	28.934	406.654	0.00877342	0.00803356	0.799802	0.0654196	0.0654196	1	43.2853	2.83171	0.673278	0.650647	2.9441	0	4.26803	18.8681	0.334456	3.072	25804.8	86000	208000	51000	1552500
STRFERM 2,000	1600	70	1.44447	145.209	1.08	0.36	1.74656	1.50116	-0.0186667	-0.112	0.112	0.112	0.0435556	-0.855167	1.14113	0.191339	0.0474692	0.112	1.49194	0.128248	11.9355	6.45799	1.00022	1.12894	0.244698	24.24	29.1578	535.702	0.00884127	0.00809569	0.799802	0.0794632	0.0794632	1	43.1754	3.43086	0.678485	0.857124	3.4843	0	5.01991	19.014	0.337043	3.584	30105.6	86000	208000	54000	1566000
STRFERM 2,000	1600	80	1.44449	158.152	1.08	0.36	1.74656	1.50116	-0.0213333	-0.128	0.128	0.128	0.0497778	-0.855179	1.14115	0.175343	0.0474699	0.128	1.49196	0.117525	11.9355	5.91803	1.00022	1.12894	0.233752	24.2404	29.1582	692.085	0.00884141	0.00809581	0.799802	0.0950676	0.0950676	0.999999	43.1752	4.10456	0.678495	1.10734	4.03715	0	5.82298	19.0143	0.337048	4.096	34406.4	86000	208000	58000	1584000
STRFERM 2,000	1600	90	1.44449	171.311	1.08	0.36	1.74656	1.50116	-0.024	-0.144	0.144	0.144	0.056	-0.855179	1.14115	0.159343	0.0474699	0.144	1.49196	0.106801	11.9355	5.37801	1.00022	1.12894	0.222338	24.2404	29.1582	879.617	0.0088414	0.00809581	0.799802	0.112441	0.112441	1	43.1752	4.85468	0.678495	1.40739	4.60311	0	6.68899	19.0143	0.337048	4.608	38707.2	86000	208000	61000	1597500
STRFERM 2,000	1600	100	2.49422	159.476	1.08	0.36	1.74656	1.50116	-0.0266667	-0.16	0.16	0.16	0.0622222	-1.47665	1.97043	0.363785	0.0819667	0.16	2.57618	0.141211	11.9355	7.11073	1.00022	1.12894	0.257404	41.8561	50.3478	709.619	0.0152665	0.0139791	0.799802	0.107915	0.107915	1	36.0539	3.89076	1.17156	1.13539	4.90927	0	7.21622	32.8322	0.581984	5.12	43008	86000	209000	62000	1606500
STRFERM 2,000	1600	110	2.72527	165.602	1.08	0.36	1.74656	1.50116	-0.0293333	-0.176	0.176	0.176	0.0684444	-1.61343	2.15296	0.396306	0.0895596	0.176	2.81483	0.140792	11.9355	7.08965	1.00022	1.12894	0.257002	45.7334	55.0117	794.574	0.0166807	0.0152741	0.799802	0.118892	0.118892	0.999999	35.0151	4.16303	1.28009	1.27132	5.408	0	7.95941	35.8736	0.635896	5.632	47308.8	86000	209000	65000	1620000
STRFERM 2,000	1600	120	2.9876	171.01	1.08	0.36	1.74656	1.50116	-0.032	-0.192	0.192	0.192	0.0746667	-1.76874	2.36021	0.435396	0.0981806	0.192	3.08578	0.141098	11.9355	7.10502	1.00022	1.12894	0.257295	50.1358	60.3072	874.998	0.0182864	0.0167443	0.799802	0.129553	0.129553	1	33.9691	4.4008	1.40331	1.4	5.90156	0	8.70487	39.3268	0.697107	6.144	51609.6	86000	210000	67000	1633500
STRFERM 2,000	1600	130	2.81252	181.785	1.08	0.36	1.74656	1.50116	-0.0346667	-0.208	0.208	0.208	0.0808889	-1.66509	2.22189	0.38263	0.092427	0.208	2.90495	0.131716	11.9355	6.63263	1.00022	1.12894	0.24815	47.1977	56.773	1051.03	0.0172148	0.0157631	0.799802	0.145521	0.145521	1	34.6528	5.04273	1.32108	1.68165	6.48092	0	9.48364	37.0222	0.656255	6.656	55910.4	86000	209000	70000	1642500
STRFERM 2,000	1600	140	3.51813	181.008	1.08	0.36	1.74656	1.50116	-0.0373333	-0.224	0.224	0.224	0.0871111	-2.08283	2.77932	0.514807	0.115615	0.224	3.63374	0.141674	11.9355	7.13404	1.00022	1.12894	0.257848	59.0387	71.0163	1037.6	0.0215337	0.0197177	0.799802	0.150821	0.150821	1	32.1853	4.85421	1.65251	1.66016	6.88881	0	10.2015	46.3103	0.820896	7.168	60211.2	86000	210000	72000	1656000
STRFERM 2,000	1600	150	2.81252	198.896	1.08	0.36	1.74656	1.50116	-0.04	-0.24	0.24	0.24	0.0933333	-1.66509	2.22189	0.35063	0.092427	0.24	2.90495	0.120701	11.9355	6.07793	1.00022	1.12894	0.237038	47.1977	56.773	1376.63	0.0172148	0.0157631	0.799802	0.17578	0.17578	1	34.6528	6.09128	1.32108	2.20262	7.59203	0	11.1157	37.0222	0.656255	7.68	64512	86000	209000	75000	1665000
STRFERM 2,000	1600	160	2.81252	207.506	1.08	0.36	1.74656	1.50116	-0.0426667	-0.256	0.256	0.256	0.0995556	-1.66509	2.22189	0.33463	0.0924271	0.256	2.90495	0.115193	11.9355	5.80058	1.00022	1.12894	0.231312	47.1977	56.7731	1563.26	0.0172148	0.0157631	0.799802	0.192141	0.192141	1	34.6528	6.65822	1.32108	2.50122	8.15761	0	11.9799	37.0222	0.656255	8.192	68812.8	86000	209000	77000	1674000
STRFERM 2,000	1600	170	2.81252	216.207	1.08	0.36	1.74656	1.50116	-0.0453333	-0.272	0.272	0.272	0.105778	-1.66509	2.22189	0.31863	0.0924271	0.272	2.90495	0.109685	11.9355	5.52323	1.00022	1.12894	0.225458	47.1977	56.7731	1768.27	0.0172148	0.0157631	0.799802	0.20945	0.20945	0.999999	34.6528	7.25803	1.32108	2.82923	8.73091	0	12.8812	37.0222	0.656256	8.704	73113.6	86000	209000	79000	1683000
STRFERM 2,000	1600	180	4.18055	202.53	1.08	0.36	1.74656	1.50116	-0.048	-0.288	0.288	0.288	0.112	-2.475	3.30264	0.589916	0.137384	0.288	4.31794	0.13662	11.9355	6.87954	1.00022	1.12894	0.252964	70.155	84.3879	1453.48	0.0255882	0.0234304	0.799802	0.197657	0.197657	1	30.4042	6.00959	1.96366	2.32557	8.943	0	13.2322	55.03	0.975463	9.216	77414.4	86000	210000	80000	1692000
STRFERM 2,000	1600	190	4.97833	201.636	1.08	0.36	1.74656	1.50116	-0.0506667	-0.304	0.304	0.304	0.118222	-2.94731	3.93288	0.74145	0.163601	0.304	5.14193	0.144197	11.9355	7.26107	1.00022	1.12894	0.260259	83.5428	100.492	1434.32	0.0304713	0.0279016	0.799802	0.20279	0.20279	1	28.7014	5.82034	2.33838	2.29491	9.33887	0	13.9722	65.5314	1.16161	9.728	81715.2	86000	211000	81000	1701000
STRFERM 2,000	1600	200	4.18055	215.944	1.08	0.36	1.74656	1.50116	-0.0533333	-0.32	0.32	0.32	0.124444	-2.475	3.30264	0.557916	0.137384	0.32	4.31794	0.129209	11.9355	6.50636	1.00022	1.12894	0.245658	70.155	84.3878	1761.82	0.0255882	0.0234304	0.799802	0.22615	0.22615	1	30.4042	6.87591	1.96366	2.81891	10.0468	0	14.8294	55.03	0.975462	10.24	86016	86000	210000	84000	1710000
STRFERM 5,000	4000	10	0.487459	54.8843	1.47	0.49	2.35687	1.56097	-0.00666667	-0.04	0.04	0.04	0.0155556	-0.288589	0.385093	0.0623664	0.0160192	0.04	0.503478	0.123871	12.4111	6.23757	1.00022	1.17392	0.24561	7.86675	9.83976	54.052	0.00161049	0.00144903	0.799802	0.0113097	0.0113097	1	92.5624	1.04685	0.258643	0.216208	1.22372	0	1.69857	6.41659	0.0454962	1.28	10752	139000	208000	35000	1719000
STRFERM 5,000	4000	15	0.746689	63.7146	1.47	0.49	2.35687	1.56097	-0.01	-0.06	0.06	0.06	0.0233333	-0.442061	0.589885	0.0968048	0.0245382	0.06	0.771228	0.12552	12.4111	6.32062	1.00022	1.17392	0.247306	12.0503	15.0725	84.5637	0.00246694	0.00221962	0.799802	0.0168482	0.0168482	1	80.4114	1.35479	0.396188	0.338255	1.83762	0	2.57207	9.82892	0.069691	1.92	16128	139000	208000	42000	1750500
STRFERM 5,000	4000	20	1.0113	70.8198	1.47	0.49	2.35687	1.56097	-0.0133333	-0.08	0.08	0.08	0.0311111	-0.598721	0.798931	0.132374	0.0332342	0.08	1.04454	0.12673	12.4111	6.38151	1.00022	1.17392	0.248544	16.3207	20.414	116.126	0.00334119	0.00300621	0.799802	0.0223524	0.0223524	1	72.7517	1.62617	0.536592	0.464505	2.45208	0	3.45317	13.3121	0.0943884	2.56	21504	139000	208000	47000	1773000
STRFERM 5,000	4000	25	1.27938	76.8782	1.47	0.49	2.35687	1.56097	-0.0166667	-0.1	0.1	0.1	0.0388889	-0.757429	1.01071	0.16867	0.0420439	0.1	1.32142	0.127643	12.4111	6.42748	1.00022	1.17392	0.249475	20.647	25.8253	148.551	0.00422687	0.0038031	0.799802	0.0278362	0.0278362	1	67.32	1.87393	0.678831	0.594206	3.06707	0	4.34011	16.8409	0.119409	3.2	26880	139000	208000	51000	1791000
STRFERM 5,000	4000	30	1.55492	82.1555	1.47	0.49	2.35687	1.56097	-0.02	-0.12	0.12	0.12	0.0466667	-0.920555	1.22838	0.206533	0.0510988	0.12	1.60602	0.128599	12.4111	6.47566	1.00022	1.17392	0.250448	25.0937	31.3873	181.291	0.0051372	0.00462216	0.799802	0.0332737	0.0332737	1	63.1234	2.10035	0.825029	0.725165	3.68163	0	5.23182	20.4679	0.145126	3.84	32256	139000	209000	55000	1813500
STRFERM 5,000	4000	40	2.09843	91.4077	1.47	0.49	2.35687	1.56097	-0.0266667	-0.16	0.16	0.16	0.0622222	-1.24233	1.65776	0.280671	0.0689602	0.16	2.1674	0.129497	12.4111	6.52087	1.00022	1.17392	0.251358	33.8651	42.3586	249.698	0.0069329	0.00623783	0.799802	0.0442044	0.0442044	1	57.1779	2.52752	1.11342	0.998791	4.9146	0	7.0268	27.6224	0.195854	5.12	43008	139000	209000	63000	1849500
STRFERM 5,000	4000	50	2.74811	98.4492	1.47	0.49	2.35687	1.56097	-0.0333333	-0.2	0.2	0.2	0.0777778	-1.62696	2.17101	0.377103	0.0903102	0.2	2.83842	0.132857	12.4111	6.69004	1.00022	1.17392	0.254737	44.3497	55.4728	311.963	0.00907932	0.00816905	0.799802	0.0545224	0.0545224	1	52.3086	2.85199	1.45813	1.24785	6.13005	0	8.83603	36.1743	0.25649	6.4	53760	139000	209000	68000	1872000
STRFERM 5,000	4000	60	2.81252	109.722	1.47	0.49	2.35687	1.56097	-0.04	-0.24	0.24	0.24	0.0933333	-1.66509	2.22189	0.35063	0.0924271	0.24	2.90495	0.120701	12.4111	6.07793	1.00022	1.17392	0.242319	45.3893	56.7731	431.868	0.00929214	0.00836054	0.799802	0.0687799	0.0687798	0.999999	51.9101	3.57037	1.49231	1.72747	7.4671	0	10.6869	37.0222	0.262502	7.68	64512	139000	209000	74000	1899000
STRFERM 5,000	4000	70	2.81252	121.671	1.47	0.49	2.35687	1.56097	-0.0466667	-0.28	0.28	0.28	0.108889	-1.66509	2.22189	0.31063	0.0924271	0.28	2.90495	0.106931	12.4111	5.38456	1.00022	1.17392	0.227541	45.3893	56.7731	588.884	0.00929213	0.00836053	0.799802	0.0854548	0.0854548	1	51.9102	4.43597	1.49231	2.35554	8.8499	0	12.6977	37.0222	0.262502	8.96	75264	139000	209000	80000	1926000
STRFERM 5,000	4000	80	4.18053	119.141	1.47	0.49	2.35687	1.56097	-0.0533333	-0.32	0.32	0.32	0.124444	-2.47499	3.30262	0.557911	0.137383	0.32	4.31791	0.129209	12.4111	6.50634	1.00022	1.17392	0.251065	67.4666	84.3874	552.91	0.0138118	0.0124271	0.799802	0.0885117	0.0885117	1	45.5457	4.03133	2.21816	2.21164	9.88718	0	14.317	55.0297	0.390183	10.24	86016	139000	210000	83000	1944000
STRFERM 5,000	4000	90	4.18055	128.36	1.47	0.49	2.35687	1.56097	-0.06	-0.36	0.36	0.36	0.14	-2.475	3.30264	0.517916	0.137384	0.36	4.31794	0.119945	12.4111	6.03989	1.00022	1.17392	0.241529	67.4669	84.3879	691.439	0.0138119	0.0124271	0.799802	0.103507	0.103507	1	45.5456	4.7143	2.21817	2.76576	11.2505	0	16.2345	55.03	0.390185	11.52	96768	139000	210000	88000	1966500
STRFERM 5,000	4000	100	4.18056	137.675	1.47	0.49	2.35687	1.56097	-0.0666667	-0.4	0.4	0.4	0.155556	-2.47501	3.30264	0.477917	0.137384	0.4	4.31794	0.110682	12.4111	5.57341	1.00022	1.17392	0.23165	67.467	84.388	853.162	0.0138119	0.0124272	0.799802	0.119913	0.119913	1	45.5456	5.4615	2.21818	3.41265	12.6383	0	18.2691	55.0301	0.390185	12.8	107520	139000	210000	92000	1984500
STRFERM 5,000	4000	110	6.10315	132.658	1.47	0.49	2.35687	1.56097	-0.0733333	-0.44	0.44	0.44	0.171111	-3.61323	4.82149	0.841661	0.200566	0.44	6.30371	0.133518	12.4111	6.72336	1.00022	1.17392	0.255398	98.4943	123.197	763.245	0.0201638	0.0181423	0.799802	0.119639	0.119639	0.999999	40.1996	4.80942	3.23829	3.05298	13.561	0	19.8523	80.3378	0.569627	14.08	118272	139000	212000	95000	2007000
STRFERM 5,000	4000	120	6.79575	136.503	1.47	0.49	2.35687	1.56097	-0.08	-0.48	0.48	0.48	0.186667	-4.02328	5.36865	0.947108	0.223327	0.48	7.01908	0.134933	12.4111	6.79462	1.00022	1.17392	0.256808	109.672	137.178	831.564	0.0224521	0.0202011	0.799802	0.129799	0.129799	1	38.7986	5.03601	3.60578	3.32626	14.7784	0	21.7104	89.4548	0.63427	15.36	129024	139000	212000	98000	2020500
STRFERM 5,000	4000	130	5.54858	151.208	1.47	0.49	2.35687	1.56097	-0.0866667	-0.52	0.52	0.52	0.202222	-3.28492	4.38338	0.645202	0.182341	0.52	5.73092	0.112583	12.4111	5.66913	1.00022	1.17392	0.233707	89.5446	112.003	1130.3	0.0183316	0.0164938	0.799802	0.154514	0.154514	1	41.4834	6.40977	2.94404	4.5212	16.4402	0	23.9054	73.0378	0.517868	16.64	139776	139000	211000	103000	2038500
STRFERM 5,000	4000	140	7.87594	144.973	1.47	0.49	2.35687	1.56097	-0.0933333	-0.56	0.56	0.56	0.217778	-4.66278	6.22199	1.09395	0.258825	0.56	8.13477	0.134478	12.4111	6.77169	1.00022	1.17392	0.256355	127.104	158.982	996.149	0.0260209	0.0234121	0.799802	0.151699	0.151699	0.999999	36.9551	5.60606	4.17892	3.9846	17.2742	0	25.4378	103.674	0.735088	17.92	150528	139000	213000	105000	2056500
STRFERM 5,000	4000	150	6.91662	156.242	1.47	0.49	2.35687	1.56097	-0.1	-0.6	0.6	0.6	0.233333	-4.09483	5.46413	0.852491	0.227299	0.6	7.14392	0.119331	12.4111	6.00895	1.00022	1.17392	0.240885	111.622	139.618	1246.99	0.0228514	0.0205604	0.799802	0.172973	0.172973	0.999999	38.5735	6.67218	3.66991	4.98796	18.8557	0	27.5135	91.0458	0.645552	19.2	161280	139000	212000	109000	2070000
STRFERM 5,000	4000	160	6.91662	163.046	1.47	0.49	2.35687	1.56097	-0.106667	-0.64	0.64	0.64	0.248889	-4.09483	5.46413	0.81249	0.227299	0.64	7.14392	0.113732	12.4111	5.727	1.00022	1.17392	0.234943	111.622	139.618	1417.09	0.0228514	0.0205604	0.799802	0.189171	0.189171	1	38.5735	7.29698	3.66991	5.66837	20.2522	0	29.5905	91.0458	0.645551	20.48	172032	139000	212000	112000	2083500
STRFERM 5,000	4000	170	9.6508	155.788	1.47	0.49	2.35687	1.56097	-0.113333	-0.68	0.68	0.68	0.264444	-5.71354	7.62413	1.34667	0.317151	0.68	9.96795	0.1351	12.4111	6.80299	1.00022	1.17392	0.256973	155.747	194.809	1236.15	0.0318847	0.028688	0.799802	0.183763	0.183763	1	34.558	6.35049	5.12065	4.94461	20.9947	0	31.06	127.037	0.900741	21.76	182784	139000	214000	114000	2101500
STRFERM 5,000	4000	180	9.65269	161.283	1.47	0.49	2.35687	1.56097	-0.12	-0.72	0.72	0.72	0.28	-5.71466	7.62562	1.30706	0.317213	0.72	9.9699	0.131101	12.4111	6.60164	1.00022	1.17392	0.252976	155.778	194.847	1371.63	0.031891	0.0286937	0.799802	0.197647	0.197647	1	34.5557	6.82985	5.12165	5.4865	22.3546	0	32.9628	127.062	0.900918	23.04	193536	139000	214000	117000	2115000
STRFERM 5,000	4000	190	10.8757	162.236	1.47	0.49	2.35687	1.56097	-0.126667	-0.76	0.76	0.76	0.295556	-6.43874	8.59183	1.5239	0.357406	0.76	11.2331	0.135661	12.4111	6.83128	1.00022	1.17392	0.25753	175.516	219.536	1396.07	0.0359317	0.0323293	0.799802	0.204938	0.204938	1	33.2218	6.80841	5.77059	5.58428	23.4706	0	34.8254	143.161	1.01507	24.32	204288	139000	215000	119000	2128500
STRFERM 5,000	4000	200	8.28464	179.782	1.47	0.49	2.35687	1.56097	-0.133333	-0.8	0.8	0.8	0.311111	-4.90474	6.54487	0.939775	0.272256	0.8	8.5569	0.109827	12.4111	5.53036	1.00022	1.17392	0.230719	133.7	167.232	1899.79	0.0273712	0.024627	0.799802	0.240793	0.240793	1	36.3432	8.7512	4.39578	7.59914	25.488	0	37.4829	109.054	0.773234	25.6	215040	139000	213000	123000	2137500
STRFERM 10,000	8000	10	0.898551	46.7001	1.85	0.616667	2.97616	1.62166	-0.0133333	-0.08	0.08	0.08	0.0311111	-0.531967	0.709855	0.108696	0.0295288	0.08	0.92808	0.117119	12.8936	5.89756	1.00022	1.21956	0.243796	13.9584	18.138	52.5608	0.00187436	0.0016584	0.799802	0.0113938	0.0113938	1	103.386	1.17797	0.533139	0.420487	2.45225	0	3.40588	11.8279	0.0419324	2.56	21504	212000	208000	47000	2101500
STRFERM 10,000	8000	15	1.37979	54.1534	1.85	0.616667	2.97616	1.62166	-0.02	-0.12	0.12	0.12	0.0466667	-0.816876	1.09004	0.169757	0.0453437	0.12	1.42514	0.119116	12.8936	5.99812	1.00022	1.21956	0.245933	21.4341	27.8522	81.9572	0.00287822	0.0025466	0.799802	0.0169423	0.0169423	1	89.7414	1.52042	0.818675	0.655657	3.6816	0	5.15593	18.1627	0.0643903	3.84	32256	212000	208000	55000	2137500
STRFERM 10,000	8000	20	1.88431	60.0427	1.85	0.616667	2.97616	1.62166	-0.0266667	-0.16	0.16	0.16	0.0622222	-1.11556	1.4886	0.235705	0.0619235	0.16	1.94623	0.121108	12.8936	6.09845	1.00022	1.21956	0.248049	29.2714	38.0363	111.709	0.00393063	0.00347776	0.799802	0.0223971	0.022397	1	80.9714	1.81352	1.11802	0.893674	4.90927	0	6.92097	24.8038	0.0879344	5.12	43008	212000	209000	62000	2173500
STRFERM 10,000	8000	25	2.43532	64.8103	1.85	0.616667	2.97616	1.62166	-0.0333333	-0.2	0.2	0.2	0.0777778	-1.44177	1.9239	0.311416	0.080031	0.2	2.51535	0.123806	12.8936	6.23432	1.00022	1.21956	0.250888	37.8309	49.1588	140.488	0.00508002	0.00449472	0.799802	0.0276794	0.0276794	1	74.3992	2.05933	1.44495	1.12391	6.13005	0	8.69891	32.0569	0.113648	6.4	53760	212000	209000	68000	2200500
STRFERM 10,000	8000	30	2.81252	70.1628	1.85	0.616667	2.97616	1.62166	-0.04	-0.24	0.24	0.24	0.0933333	-1.66509	2.22189	0.350629	0.092427	0.24	2.90495	0.120701	12.8936	6.07793	1.00022	1.21956	0.247617	43.6906	56.773	178.25	0.00586687	0.0051909	0.799802	0.0336541	0.0336541	1	70.9463	2.38764	1.66876	1.426	7.38784	0	10.4826	37.0222	0.131251	7.68	64512	212000	209000	74000	2227500
STRFERM 10,000	8000	40	3.85179	77.7465	1.85	0.616667	2.97616	1.62166	-0.0533333	-0.32	0.32	0.32	0.124444	-2.28037	3.04291	0.488876	0.12658	0.32	3.97837	0.122883	12.8936	6.18784	1.00022	1.21956	0.24992	59.8349	77.7515	242.522	0.00803476	0.00710902	0.799802	0.0444587	0.0444586	0.999999	63.9533	2.84328	2.28539	1.94017	9.85006	0	14.0756	50.7024	0.17975	10.24	86016	212000	210000	83000	2272500
STRFERM 10,000	8000	50	4.18055	88.024	1.85	0.616667	2.97616	1.62166	-0.0666667	-0.4	0.4	0.4	0.155556	-2.475	3.30264	0.477916	0.137384	0.4	4.31794	0.110682	12.8936	5.57341	1.00022	1.21956	0.236791	64.942	84.3878	351.975	0.00872055	0.00771579	0.799802	0.0586547	0.0586547	1	62.2479	3.65113	2.48045	2.8158	12.4814	0	17.7776	55.03	0.195092	12.8	107520	212000	210000	92000	2313000
STRFERM 10,000	8000	60	5.54859	91.6987	1.85	0.616667	2.97616	1.62166	-0.08	-0.48	0.48	0.48	0.186667	-3.28492	4.38338	0.685203	0.182341	0.48	5.73093	0.119562	12.8936	6.0206	1.00022	1.21956	0.246408	86.1934	112.003	397.922	0.0115742	0.0102407	0.799802	0.0676384	0.0676384	1	56.6959	3.83482	3.29215	3.18338	14.8708	0	21.3463	73.0379	0.258934	15.36	129024	212000	211000	99000	2349000
STRFERM 10,000	8000	70	5.54859	101.738	1.85	0.616667	2.97616	1.62166	-0.0933333	-0.56	0.56	0.56	0.217778	-3.28492	4.38338	0.605203	0.182342	0.56	5.73093	0.105603	12.8936	5.31767	1.00022	1.21956	0.231127	86.1934	112.003	543.448	0.0115742	0.0102407	0.799802	0.084129	0.0841289	0.999999	56.6959	4.76976	3.29215	4.34759	17.6122	0	25.2519	73.0379	0.258934	17.92	150528	212000	211000	106000	2380500
STRFERM 10,000	8000	80	7.98571	100.329	1.85	0.616667	2.97616	1.62166	-0.106667	-0.64	0.64	0.64	0.248889	-4.72776	6.30871	1.037	0.262432	0.64	8.24814	0.125725	12.8936	6.33093	1.00022	1.21956	0.25289	124.052	161.198	521.185	0.016658	0.0147387	0.799802	0.0878729	0.0878729	1	50.2769	4.41797	4.73817	4.16948	19.7467	0	28.6544	105.119	0.372666	20.48	172032	212000	213000	111000	2412000
STRFERM 10,000	8000	90	8.28465	107.147	1.85	0.616667	2.97616	1.62166	-0.12	-0.72	0.72	0.72	0.28	-4.90474	6.54487	1.01978	0.272256	0.72	8.55691	0.119176	12.8936	6.00114	1.00022	1.21956	0.245997	128.696	167.232	634.824	0.0172816	0.0152905	0.799802	0.101627	0.101627	1	49.6708	5.04791	4.91554	5.07859	22.3899	0	32.3841	109.054	0.386617	23.04	193536	212000	213000	117000	2439000
STRFERM 10,000	8000	100	10.7681	107.274	1.85	0.616667	2.97616	1.62166	-0.133333	-0.8	0.8	0.8	0.311111	-6.37502	8.50681	1.4613	0.353869	0.8	11.122	0.131389	12.8936	6.61613	1.00022	1.21956	0.258722	167.275	217.363	637.084	0.0224621	0.0198741	0.799802	0.107365	0.107365	1	45.5539	4.89091	6.38906	5.09667	24.5712	0	36.057	141.744	0.502512	25.6	215040	212000	215000	121000	2466000
STRFERM 10,000	8000	110	9.65268	117.197	1.85	0.616667	2.97616	1.62166	-0.146667	-0.88	0.88	0.88	0.342222	-5.71466	7.62562	1.14706	0.317213	0.88	9.96989	0.115053	12.8936	5.79352	1.00022	1.21956	0.241568	149.948	194.847	830.734	0.0201353	0.0178154	0.799802	0.126489	0.126488	0.999999	47.2278	5.97377	5.72724	6.64587	27.5301	0	39.9032	127.061	0.450458	28.16	236544	212000	214000	127000	2488500
STRFERM 10,000	8000	120	11.0207	119.632	1.85	0.616667	2.97616	1.62166	-0.16	-0.96	0.96	0.96	0.373333	-6.52458	8.70637	1.35435	0.362171	0.96	11.3829	0.118981	12.8936	5.99134	1.00022	1.21956	0.24579	171.199	222.462	883.588	0.022989	0.0203403	0.799802	0.135617	0.135617	1	45.2066	6.1308	6.53894	7.06871	29.9341	0	43.5417	145.069	0.5143	30.72	258048	212000	215000	132000	2515500
STRFERM 10,000	8000	130	11.0207	126.153	1.85	0.616667	2.97616	1.62166	-0.173333	-1.04	1.04	1.04	0.404444	-6.52457	8.70636	1.27435	0.36217	1.04	11.3829	0.111953	12.8936	5.63744	1.00022	1.21956	0.238189	171.199	222.462	1036.09	0.022989	0.0203403	0.799802	0.151607	0.151607	1	45.2067	6.85364	6.53893	8.28874	32.6902	0	47.5178	145.069	0.5143	33.28	279552	212000	215000	137000	2538000
STRFERM 10,000	8000	140	12.3888	128.171	1.85	0.616667	2.97616	1.62166	-0.186667	-1.12	1.12	1.12	0.435556	-7.33449	9.78711	1.48164	0.407128	1.12	12.7959	0.11579	12.8936	5.83066	1.00022	1.21956	0.242365	192.451	250.077	1086.61	0.0258427	0.0228652	0.799802	0.160456	0.160456	1	43.4943	6.97891	7.35064	8.69287	35.0892	0	51.1327	163.077	0.578142	35.84	301056	212000	216000	141000	2560500
STRFERM 10,000	8000	150	12.3888	134.269	1.85	0.616667	2.97616	1.62166	-0.2	-1.2	1.2	1.2	0.466667	-7.33449	9.78712	1.40164	0.407128	1.2	12.7959	0.109538	12.8936	5.51584	1.00022	1.21956	0.235526	192.451	250.077	1249.21	0.0258427	0.0228652	0.799802	0.176909	0.176909	1	43.4943	7.69452	7.35064	9.9937	37.8666	0	55.2109	163.077	0.578142	38.4	322560	212000	216000	145000	2578500
STRFERM 10,000	8000	160	13.7568	135.973	1.85	0.616667	2.97616	1.62166	-0.213333	-1.28	1.28	1.28	0.497778	-8.1444	10.8679	1.60893	0.452085	1.28	14.2089	0.113234	12.8936	5.70193	1.00022	1.21956	0.23959	213.702	277.692	1297.38	0.0286964	0.0253901	0.799802	0.185502	0.185502	1	42.0166	7.79415	8.16234	10.379	40.2606	0	58.802	181.085	0.641983	40.96	344064	212000	217000	149000	2601000
STRFERM 10,000	8000	170	13.7568	141.719	1.85	0.616667	2.97616	1.62166	-0.226667	-1.36	1.36	1.36	0.528889	-8.1444	10.8679	1.52892	0.452085	1.36	14.2089	0.107603	12.8936	5.41841	1.00022	1.21956	0.233373	213.702	277.692	1468.9	0.0286964	0.0253901	0.799802	0.202347	0.202347	1	42.0166	8.50192	8.16233	11.7512	43.0567	0	62.9703	181.085	0.641983	43.52	365568	212000	217000	153000	2619000
STRFERM 10,000	8000	180	16.4929	139.701	1.85	0.616667	2.97616	1.62166	-0.24	-1.44	1.44	1.44	0.56	-9.76423	13.0294	2.0235	0.542	1.44	17.0349	0.118786	12.8936	5.9815	1.00022	1.21956	0.245581	256.205	332.922	1407.06	0.0344038	0.0304399	0.799802	0.203599	0.203599	1	39.5753	8.05748	9.78573	11.2564	45.0769	0	66.1191	217.101	0.769666	46.08	387072	212000	219000	156000	2641500
STRFERM 10,000	8000	190	16.4928	144.773	1.85	0.616667	2.97616	1.62166	-0.253333	-1.52	1.52	1.52	0.591111	-9.76422	13.0293	1.94349	0.541999	1.52	17.0348	0.114089	12.8936	5.74501	1.00022	1.21956	0.240522	256.205	332.921	1565.92	0.0344037	0.0304398	0.799802	0.21943	0.21943	0.999999	39.5753	8.68399	9.78572	12.5273	47.8464	0	70.1594	217.101	0.769666	48.64	408576	212000	219000	160000	2659500
STRFERM 10,000	8000	200	16.4928	149.891	1.85	0.616667	2.97616	1.62166	-0.266667	-1.6	1.6	1.6	0.622222	-9.76423	13.0293	1.8635	0.541999	1.6	17.0348	0.109393	12.8936	5.50854	1.00022	1.21956	0.235366	256.205	332.922	1737.96	0.0344038	0.0304399	0.799802	0.236039	0.236039	1	39.5753	9.34132	9.78573	13.9036	50.6435	0	74.3329	217.101	0.769666	51.2	430080	212000	219000	164000	2677500
STRFERM 20,000	16000	10	1.6628	40.355	2.3	0.766667	3.85101	1.7074	-0.0266667	-0.16	0.16	0.16	0.0622222	-0.984425	1.31361	0.189188	0.0546441	0.16	1.71745	0.110157	13.5753	5.54698	1.00022	1.28404	0.243369	24.5334	33.565	50.3676	0.00224408	0.00194217	0.799802	0.0114138	0.0114138	1	117.922	1.34594	1.13664	0.805881	4.90927	0	6.85179	21.888	0.0387987	5.12	43008	325000	209000	62000	2682000
STRFERM 20,000	16000	15	2.50336	47.0438	2.3	0.766667	3.85101	1.7074	-0.04	-0.24	0.24	0.24	0.0933333	-1.48206	1.97765	0.285705	0.082267	0.24	2.58562	0.110497	13.5753	5.56414	1.00022	1.28404	0.243753	36.9352	50.5323	79.7931	0.00337848	0.00292394	0.799802	0.0170938	0.0170938	1	103.029	1.76115	1.71121	1.27669	7.3808	0	10.3687	32.9525	0.0584117	7.68	64512	325000	209000	74000	2736000
STRFERM 20,000	16000	20	3.38037	52.2953	2.3	0.766667	3.85101	1.7074	-0.0533333	-0.32	0.32	0.32	0.124444	-2.00128	2.6705	0.389879	0.111088	0.32	3.49146	0.111666	13.5753	5.62299	1.00022	1.28404	0.245066	49.875	68.2356	109.609	0.00456208	0.00394831	0.799802	0.0226696	0.0226696	1	93.3068	2.11523	2.31071	1.75375	9.85017	0	13.9146	44.497	0.0788754	10.24	86016	325000	210000	83000	2781000
STRFERM 20,000	16000	25	4.18055	57.1161	2.3	0.766667	3.85101	1.7074	-0.0666667	-0.4	0.4	0.4	0.155556	-2.475	3.30263	0.477916	0.137384	0.4	4.31793	0.110682	13.5753	5.57341	1.00022	1.28404	0.243961	61.681	84.3878	142.802	0.00564198	0.00488292	0.799802	0.0284654	0.0284655	1	86.9891	2.47618	2.85768	2.28483	12.3417	0	17.4843	55.03	0.0975462	12.8	107520	325000	210000	91000	2817000
STRFERM 20,000	16000	30	5.23959	60.4545	2.3	0.766667	3.85101	1.7074	-0.08	-0.48	0.48	0.48	0.186667	-3.10198	4.13928	0.620314	0.172187	0.48	5.41178	0.114623	13.5753	5.77188	1.00022	1.28404	0.248359	77.3063	105.765	169.334	0.00707124	0.00611988	0.799802	0.0335536	0.0335536	1	80.7428	2.70921	3.58161	2.70935	14.7783	0	21.0693	68.9705	0.122257	15.36	129024	325000	211000	98000	2853000
STRFERM 20,000	16000	40	6.91643	67.6497	2.3	0.766667	3.85101	1.7074	-0.106667	-0.64	0.64	0.64	0.248889	-4.09472	5.46398	0.812449	0.227292	0.64	7.14372	0.113729	13.5753	5.72687	1.00022	1.28404	0.247368	102.047	139.614	237.277	0.00933426	0.00807844	0.799802	0.0449173	0.0449173	0.999999	73.6734	3.30921	4.72784	3.79644	19.7601	0	28.2844	91.0432	0.161383	20.48	172032	325000	212000	111000	2916000
STRFERM 20,000	16000	50	8.28465	74.5821	2.3	0.766667	3.85101	1.7074	-0.133333	-0.8	0.8	0.8	0.311111	-4.90475	6.54487	0.939777	0.272256	0.8	8.55691	0.109827	13.5753	5.53036	1.00022	1.28404	0.242997	122.234	167.232	317.953	0.0111808	0.00967654	0.799802	0.0571567	0.0571567	1	69.4131	3.96742	5.66311	5.08725	24.8275	0	35.5779	109.054	0.193309	25.6	215040	325000	213000	122000	2970000
STRFERM 20,000	16000	60	9.65268	80.6758	2.3	0.766667	3.85101	1.7074	-0.16	-0.96	0.96	0.96	0.373333	-5.71466	7.62562	1.06706	0.317213	0.96	9.96989	0.107028	13.5753	5.38946	1.00022	1.28404	0.239817	142.418	194.847	402.428	0.013027	0.0112744	0.799802	0.0694975	0.0694975	0.999999	65.9991	4.58677	6.59825	6.43885	29.911	0	42.9481	127.061	0.225229	30.72	258048	325000	214000	132000	3019500
STRFERM 20,000	16000	70	12.3887	83.1748	2.3	0.766667	3.85101	1.7074	-0.186667	-1.12	1.12	1.12	0.435556	-7.33448	9.7871	1.48163	0.407127	1.12	12.7959	0.11579	13.5753	5.83065	1.00022	1.28404	0.249648	182.787	250.077	440.996	0.0167196	0.0144701	0.799802	0.0778875	0.0778875	1	60.7817	4.73413	8.46852	7.05594	34.6588	0	50.1833	163.077	0.28907	35.84	301056	325000	216000	140000	3064500
STRFERM 20,000	16000	80	12.3887	91.1323	2.3	0.766667	3.85101	1.7074	-0.213333	-1.28	1.28	1.28	0.497778	-7.33448	9.7871	1.32163	0.407127	1.28	12.7959	0.103286	13.5753	5.20101	1.00022	1.28404	0.2355	182.787	250.077	580.065	0.0167196	0.0144701	0.799802	0.094362	0.094362	1	60.7817	5.73548	8.46853	9.28104	40.1145	0	57.8641	163.077	0.289071	40.96	344064	325000	216000	149000	3105000
STRFERM 20,000	16000	90	15.1248	92.9055	2.3	0.766667	3.85101	1.7074	-0.24	-1.44	1.44	1.44	0.56	-8.95431	11.9486	1.73621	0.497042	1.44	15.6219	0.11114	13.5753	5.59648	1.00022	1.28404	0.244476	223.156	305.307	614.587	0.0204121	0.0176659	0.799802	0.10226	0.10226	1	56.9081	5.8194	10.3388	9.83339	44.8453	0	65.0175	199.093	0.352912	46.08	387072	325000	218000	156000	3145500
STRFERM 20,000	16000	100	16.4928	97.2571	2.3	0.766667	3.85101	1.7074	-0.266667	-1.6	1.6	1.6	0.622222	-9.76422	13.0293	1.8635	0.541999	1.6	17.0348	0.109393	13.5753	5.50853	1.00022	1.28404	0.242507	243.34	332.921	705.056	0.0222584	0.0192638	0.799802	0.114544	0.114544	0.999999	55.305	6.33487	11.274	11.2809	49.954	0	72.5088	217.101	0.384833	51.2	430080	325000	219000	163000	3181500
STRFERM 20,000	16000	110	19.2289	99.147	2.3	0.766667	3.85101	1.7074	-0.293333	-1.76	1.76	1.76	0.684444	-11.3841	15.1908	2.27807	0.631914	1.76	19.8608	0.114702	13.5753	5.77585	1.00022	1.28404	0.248446	283.709	388.151	746.962	0.0259509	0.0224595	0.799802	0.122987	0.122987	1	52.5735	6.46583	13.1442	11.9514	54.7158	0	79.8114	253.117	0.448675	56.32	473088	325000	221000	169000	3217500
STRFERM 20,000	16000	120	19.2289	105.187	2.3	0.766667	3.85101	1.7074	-0.32	-1.92	1.92	1.92	0.746667	-11.3841	15.1908	2.11807	0.631914	1.92	19.8608	0.106646	13.5753	5.37018	1.00022	1.28404	0.239378	283.708	388.151	891.969	0.0259509	0.0224595	0.799802	0.139249	0.139249	1	52.5735	7.32083	13.1442	14.2715	60.1965	0	87.6122	253.117	0.448675	61.44	516096	325000	221000	176000	3249000
STRFERM 20,000	16000	130	20.5969	108.835	2.3	0.766667	3.85101	1.7074	-0.346667	-2.08	2.08	2.08	0.808889	-12.194	16.2716	2.24536	0.676871	2.08	21.2738	0.105546	13.5753	5.31479	1.00022	1.28404	0.238115	303.893	415.766	988.018	0.0277972	0.0240574	0.799802	0.151654	0.151654	1	51.3945	7.79418	14.0794	15.8083	65.3286	0	95.2163	271.125	0.480595	66.56	559104	325000	222000	182000	3280500
STRFERM 20,000	16000	140	23.333	110.209	2.3	0.766667	3.85101	1.7074	-0.373333	-2.24	2.24	2.24	0.871111	-13.8138	18.4331	2.65993	0.766785	2.24	24.0998	0.110371	13.5753	5.55779	1.00022	1.28404	0.243611	344.261	470.995	1025.91	0.0314897	0.0272531	0.799802	0.159635	0.159635	1	49.3221	7.87353	15.9497	16.4145	70.0736	0	102.438	307.14	0.544436	71.68	602112	325000	224000	187000	3312000
STRFERM 20,000	16000	150	23.333	115.62	2.3	0.766667	3.85101	1.7074	-0.4	-2.4	2.4	2.4	0.933333	-13.8138	18.4331	2.49993	0.766785	2.4	24.0998	0.103732	13.5753	5.22348	1.00022	1.28404	0.236019	344.261	470.996	1184.56	0.0314897	0.0272531	0.799802	0.17654	0.17654	1	49.3221	8.70731	15.9497	18.953	75.6117	0	110.514	307.14	0.544437	76.8	645120	325000	224000	193000	3339000
STRFERM 20,000	16000	160	26.069	116.762	2.3	0.766667	3.85101	1.7074	-0.426667	-2.56	2.56	2.56	0.995556	-15.4336	20.5945	2.9145	0.856699	2.56	26.9257	0.108242	13.5753	5.45057	1.00022	1.28404	0.241201	384.63	526.225	1220.02	0.0351822	0.0304489	0.799802	0.184263	0.184263	1	47.55	8.76172	17.8199	19.5203	80.3464	0	117.687	343.155	0.608278	81.92	688128	325000	226000	198000	3370500
STRFERM 20,000	16000	170	28.8051	118.088	2.3	0.766667	3.85101	1.7074	-0.453333	-2.72	2.72	2.72	1.05778	-17.0534	22.7561	3.32908	0.946614	2.72	29.7517	0.111895	13.5753	5.63452	1.00022	1.28404	0.245323	424.999	581.455	1262.06	0.0388748	0.0336446	0.799802	0.19249	0.19249	1	46.0094	8.85636	19.6902	20.193	85.1088	0	124.992	379.172	0.67212	87.04	731136	325000	228000	203000	3402000
STRFERM 20,000	16000	180	30.1732	121.073	2.3	0.766667	3.85101	1.7074	-0.48	-2.88	2.88	2.88	1.12	-17.8634	23.8368	3.45636	0.991571	2.88	31.1647	0.110906	13.5753	5.58472	1.00022	1.28404	0.244213	445.183	609.07	1360.18	0.0407211	0.0352425	0.799802	0.204739	0.204739	1	45.3103	9.27678	20.6254	21.763	90.2497	0	132.638	397.179	0.70404	92.16	774144	325000	229000	208000	3429000
STRFERM 20,000	16000	190	30.1732	125.67	2.3	0.766667	3.85101	1.7074	-0.506667	-3.04	3.04	3.04	1.18222	-17.8634	23.8368	3.29636	0.991571	3.04	31.1647	0.105772	13.5753	5.3262	1.00022	1.28404	0.238376	445.183	609.07	1521.08	0.0407211	0.0352425	0.799802	0.221406	0.221406	1	45.3103	10.032	20.6254	24.3373	95.7972	0	140.76	397.179	0.70404	97.28	817152	325000	229000	213000	3451500
STRFERM 20,000	16000	200	32.9092	126.738	2.3	0.766667	3.85101	1.7074	-0.533333	-3.2	3.2	3.2	1.24444	-19.4832	25.9983	3.71093	1.08148	3.2	33.9907	0.109175	13.5753	5.49754	1.00022	1.28404	0.24226	485.551	664.299	1560.19	0.0444136	0.0384382	0.799802	0.229322	0.229322	1	44.0308	10.0973	22.4956	24.9631	100.547	0	148.006	433.195	0.767881	102.4	860160	325000	231000	217000	3478500
STRFERM 50,000	40000	10	3.70453	31.922	3.17	1.05667	5.06817	1.82668	-0.0666667	-0.4	0.4	0.4	0.155556	-2.19319	2.92658	0.377951	0.121741	0.4	3.82627	0.098778	14.5237	4.974	1.00022	1.37374	0.23963	51.0885	74.779	49.5959	0.0026319	0.00221499	0.799802	0.0115919	0.0115919	0.999999	133.248	1.5446	3.00862	1.98384	12.3122	0	17.3047	48.764	0.0345756	12.8	107520	711000	210000	91000	4554000
STRFERM 50,000	40000	15	5.54858	37.2732	3.17	1.05667	5.06817	1.82668	-0.1	-0.6	0.6	0.6	0.233333	-3.28491	4.38338	0.565202	0.182341	0.6	5.73092	0.0986232	14.5237	4.9662	1.00022	1.37374	0.239441	76.5194	112.003	78.9528	0.00394201	0.00331758	0.799802	0.0174016	0.0174016	1	116.617	2.02933	4.50625	3.15811	18.5171	0	26.1815	73.0378	0.0517867	19.2	161280	711000	211000	108000	4635000
STRFERM 50,000	40000	20	7.62279	41.1666	3.17	1.05667	5.06817	1.82668	-0.133333	-0.8	0.8	0.8	0.311111	-4.51291	6.02201	0.800787	0.250506	0.8	7.8733	0.101709	14.5237	5.1216	1.00022	1.37374	0.243187	105.125	153.872	106.368	0.00541564	0.00455778	0.799802	0.0228448	0.0228448	1	105.013	2.39901	6.19081	4.25472	24.6776	0	35.1232	100.341	0.0711461	25.6	215040	711000	213000	122000	4707000
STRFERM 50,000	40000	25	9.6265	44.6668	3.17	1.05667	5.06817	1.82668	-0.166667	-1	1	1	0.388889	-5.69916	7.60493	1.02156	0.316353	1	9.94285	0.102744	14.5237	5.17369	1.00022	1.37374	0.24443	132.757	194.319	135.873	0.00683917	0.00575583	0.799802	0.0284108	0.0284108	1	97.2295	2.76236	7.81811	5.43491	30.8675	0	44.1205	126.717	0.0898473	32	268800	711000	214000	133000	4761000
STRFERM 50,000	40000	30	11.0207	48.6555	3.17	1.05667	5.06817	1.82668	-0.2	-1.2	1.2	1.2	0.466667	-6.52456	8.70634	1.11434	0.36217	1.2	11.3829	0.0978967	14.5237	4.92962	1.00022	1.37374	0.238551	151.984	222.462	175.619	0.00782968	0.00658943	0.799802	0.0349332	0.0349332	1	92.9851	3.24827	8.9504	7.02476	37.2285	0	53.2037	145.069	0.10286	38.4	322560	711000	215000	144000	4815000
STRFERM 50,000	40000	40	15.6893	53.1048	3.17	1.05667	5.06817	1.82668	-0.266667	-1.6	1.6	1.6	0.622222	-9.2885	12.3945	1.69475	0.515592	1.6	16.2049	0.104583	14.5237	5.2663	1.00022	1.37374	0.246625	216.368	316.701	228.337	0.0111465	0.00938086	0.799802	0.0450527	0.0450527	1	82.7548	3.72833	12.742	9.13349	49.4731	0	71.3486	206.523	0.146433	51.2	430080	711000	219000	162000	4914000
STRFERM 50,000	40000	50	19.2289	58.1893	3.17	1.05667	5.06817	1.82668	-0.333333	-2	2	2	0.777778	-11.3841	15.1908	2.03807	0.631914	2	19.8608	0.102618	14.5237	5.16735	1.00022	1.37374	0.244279	265.182	388.151	300.404	0.0136612	0.0114972	0.799802	0.0568566	0.0568566	1	77.3815	4.39965	15.6167	12.0162	62.0388	0	89.6716	253.116	0.17947	64	537600	711000	221000	178000	4995000
STRFERM 50,000	40000	60	23.3329	62.1472	3.17	1.05667	5.06817	1.82668	-0.4	-2.4	2.4	2.4	0.933333	-13.8138	18.433	2.49992	0.766783	2.4	24.0997	0.103732	14.5237	5.22347	1.00022	1.37374	0.245612	321.78	470.994	365.965	0.016577	0.0139511	0.799802	0.0678577	0.0678576	0.999999	72.596	4.92619	18.9497	14.6386	74.4773	0	108.066	307.139	0.217774	76.8	645120	711000	224000	192000	5071500
STRFERM 50,000	40000	70	26.0689	66.8706	3.17	1.05667	5.06817	1.82668	-0.466667	-2.8	2.8	2.8	1.08889	-15.4335	20.5944	2.67446	0.856693	2.8	26.9256	0.099328	14.5237	5.0017	1.00022	1.37374	0.240302	359.511	526.221	455.913	0.0185207	0.015587	0.799802	0.0809168	0.0809167	0.999999	69.9877	5.66318	21.1717	18.2365	87.3148	0	126.723	343.153	0.243309	89.6	752640	711000	226000	205000	5139000
STRFERM 50,000	40000	80	28.8051	71.2087	3.17	1.05667	5.06817	1.82668	-0.533333	-3.2	3.2	3.2	1.24444	-17.0535	22.7561	2.84908	0.946615	3.2	29.7518	0.0957617	14.5237	4.82211	1.00022	1.37374	0.235914	397.246	581.455	550.523	0.0204647	0.017223	0.799802	0.0941963	0.0941962	0.999999	67.72	6.37897	23.3939	22.0209	100.201	0	145.616	379.172	0.268848	102.4	860160	711000	228000	217000	5202000
STRFERM 50,000	40000	90	32.9092	74.0639	3.17	1.05667	5.06817	1.82668	-0.6	-3.6	3.6	3.6	1.4	-19.4832	25.9983	3.31093	1.08148	3.6	33.9907	0.097407	14.5237	4.90496	1.00022	1.37374	0.237948	453.844	664.299	619.435	0.0233804	0.0196769	0.799802	0.105065	0.105065	1	64.8079	6.80902	26.727	24.7774	112.675	0	164.18	433.194	0.307152	115.2	967680	711000	231000	228000	5265000
STRFERM 50,000	40000	100	35.6453	77.8147	3.17	1.05667	5.06817	1.82668	-0.666667	-4	4	4	1.55556	-21.103	28.1598	3.48551	1.1714	4	36.8167	0.094672	14.5237	4.76724	1.00022	1.37374	0.234557	491.577	719.529	718.391	0.0253243	0.0213128	0.799802	0.118427	0.118427	1	63.1221	7.47535	28.9491	28.7357	125.607	0	183.292	469.211	0.332689	128	1075200	711000	233000	238000	5319000
STRFERM 50,000	40000	110	39.7494	80.2884	3.17	1.05667	5.06817	1.82668	-0.733333	-4.4	4.4	4.4	1.71111	-23.5328	31.402	3.94738	1.30627	4.4	41.0557	0.0961469	14.5237	4.84151	1.00022	1.37374	0.236392	548.177	802.374	789.106	0.0282401	0.0237668	0.799802	0.129258	0.129258	1	60.8924	7.87083	32.2823	31.5642	138.1	0	201.947	523.235	0.370994	140.8	1182720	711000	236000	248000	5377500
STRFERM 50,000	40000	120	43.8535	82.6593	3.17	1.05667	5.06817	1.82668	-0.8	-4.8	4.8	4.8	1.86667	-25.9625	34.6443	4.40924	1.44114	4.8	45.2946	0.0973456	14.5237	4.90187	1.00022	1.37374	0.237873	604.775	885.219	861.096	0.0311559	0.0262207	0.799802	0.140131	0.140131	0.999999	58.9496	8.26065	35.6154	34.4438	150.606	0	220.665	577.258	0.409299	153.6	1290240	711000	239000	257000	5431500
STRFERM 50,000	40000	130	47.9572	84.9352	3.17	1.05667	5.06817	1.82668	-0.866667	-5.2	5.2	5.2	2.02222	-28.392	37.8862	4.87102	1.576	5.2	49.5332	0.0983384	14.5237	4.95186	1.00022	1.37374	0.239092	661.369	968.056	934.2	0.0340714	0.0286743	0.799802	0.151034	0.151034	1	57.2348	8.64442	38.9482	37.368	163.124	0	239.44	631.277	0.447601	166.4	1397760	711000	242000	265000	5481000
STRFERM 50,000	40000	140	50.6936	87.949	3.17	1.05667	5.06817	1.82668	-0.933333	-5.6	5.6	5.6	2.17778	-30.012	40.0479	5.04566	1.66593	5.6	52.3595	0.0963656	14.5237	4.85252	1.00022	1.37374	0.236663	699.106	1023.29	1037.22	0.0360154	0.0303105	0.799802	0.164322	0.164322	1	56.1963	9.23428	41.1705	41.4886	176.099	0	258.758	667.297	0.47314	179.2	1505280	711000	244000	274000	5530500
STRFERM 50,000	40000	150	54.7977	90.0045	3.17	1.05667	5.06817	1.82668	-1	-6	6	6	2.33333	-32.4418	43.2902	5.50752	1.8008	6	56.5985	0.0973085	14.5237	4.9	1.00022	1.37374	0.237827	755.705	1106.14	1111.65	0.0389312	0.0327644	0.799802	0.175197	0.175197	1	54.771	9.59573	44.5037	44.4661	188.631	0	277.6	721.32	0.511445	192	1612800	711000	247000	282000	5580000
STRFERM 50,000	40000	160	58.9018	91.9937	3.17	1.05667	5.06817	1.82668	-1.06667	-6.4	6.4	6.4	2.48889	-34.8715	46.5324	5.96938	1.93567	6.4	60.8375	0.0981201	14.5237	4.94087	1.00022	1.37374	0.238825	812.304	1188.98	1187	0.041847	0.0352183	0.799802	0.186096	0.186096	0.999998	53.481	9.95262	47.8368	47.48	201.172	0	296.489	775.344	0.54975	204.8	1720320	711000	250000	289000	5625000
STRFERM 50,000	40000	170	61.6379	94.6555	3.17	1.05667	5.06817	1.82668	-1.13333	-6.8	6.8	6.8	2.64444	-36.4913	48.6939	6.14395	2.02559	6.8	63.6635	0.0965067	14.5237	4.85963	1.00022	1.37374	0.236837	850.036	1244.21	1293.05	0.0437908	0.0368542	0.799802	0.199387	0.199387	1	52.6857	10.5048	50.0589	51.7218	214.179	0	315.96	811.36	0.575287	217.6	1827840	711000	252000	297000	5670000
STRFERM 50,000	40000	180	65.742	96.486	3.17	1.05667	5.06817	1.82668	-1.2	-7.2	7.2	7.2	2.8	-38.9211	51.9361	6.60581	2.16046	7.2	67.9024	0.0972839	14.5237	4.89876	1.00022	1.37374	0.237797	906.635	1327.05	1369.52	0.0467066	0.0393081	0.799802	0.210264	0.210263	0.999999	51.5768	10.8447	53.392	54.7809	226.732	0	334.905	865.383	0.613592	230.4	1935360	711000	255000	304000	5715000
STRFERM 50,000	40000	190	68.478	98.9671	3.17	1.05667	5.06817	1.82668	-1.26667	-7.6	7.6	7.6	2.95556	-40.5409	54.0976	6.78037	2.25037	7.6	70.7283	0.095865	14.5237	4.82732	1.00022	1.37374	0.236042	944.367	1382.28	1477.91	0.0486504	0.040944	0.799802	0.223595	0.223595	1	50.8874	11.3782	55.614	59.1166	239.764	0	354.494	901.398	0.639128	243.2	2042880	711000	257000	311000	5755500
STRFERM 50,000	40000	200	72.5821	100.668	3.17	1.05667	5.06817	1.82668	-1.33333	-8	8	8	3.11111	-42.9706	57.3399	7.24224	2.38524	8	74.9673	0.0966053	14.5237	4.86459	1.00022	1.37374	0.236959	1000.97	1465.13	1555.41	0.0515662	0.0433979	0.799802	0.234452	0.234452	1	49.9193	11.7037	58.9472	62.2164	252.328	0	373.491	955.422	0.677433	256	2150400	711000	260000	318000	5800500
STRFERM 100,000	80000	10	6.82438	27.0774	4	1.33333	6.3662	1.95389	-0.133333	-0.8	0.8	0.8	0.311111	-4.04022	5.39126	0.633119	0.224267	0.8	7.04864	0.0898214	15.5351	4.52299	1.00022	1.46941	0.237978	87.9865	137.756	48.4138	0.00304507	0.002495	0.799802	0.0116724	0.0116724	1	148.692	1.7356	6.50372	3.8731	24.6605	0	35.0373	89.8315	0.0318471	25.6	215040	1257000	212000	122000	7159500
STRFERM 100,000	80000	15	10.4033	31.4018	4	1.33333	6.3662	1.95389	-0.2	-1.2	1.2	1.2	0.466667	-6.15905	8.21861	0.984695	0.341881	1.2	10.7452	0.0916405	15.5351	4.61459	1.00022	1.46941	0.240367	134.13	209.999	75.5114	0.004642	0.00380346	0.799802	0.0173346	0.0173346	0.999998	129.379	2.24272	9.91449	6.04091	37.0342	0	52.9896	136.942	0.0485488	38.4	322560	1257000	215000	144000	7272000
STRFERM 100,000	80000	20	14.001	34.9146	4	1.33333	6.3662	1.95389	-0.266667	-1.6	1.6	1.6	0.622222	-8.28898	11.0608	1.34021	0.46011	1.6	14.4611	0.0926768	15.5351	4.66677	1.00022	1.46941	0.241717	180.514	282.622	103.793	0.00624731	0.00511878	0.799802	0.0229838	0.0229838	1	117.3	2.69599	13.3431	8.30348	49.4308	0	71.0774	184.3	0.065338	51.2	430080	1257000	218000	162000	7366500
STRFERM 100,000	80000	25	17.6602	37.8835	4	1.33333	6.3662	1.95389	-0.333333	-2	2	2	0.777778	-10.4553	13.9515	1.70864	0.580361	2	18.2405	0.0936726	15.5351	4.71691	1.00022	1.46941	0.243006	227.692	356.485	132.587	0.00788005	0.00645658	0.799802	0.0285772	0.0285772	1	108.648	3.10485	16.8304	10.607	61.8318	0	89.2691	232.467	0.0824142	64	537600	1257000	220000	178000	7447500
STRFERM 100,000	80000	30	21.316	40.5206	4	1.33333	6.3662	1.95389	-0.4	-2.4	2.4	2.4	0.933333	-12.6197	16.8396	2.07636	0.700501	2.4	22.0165	0.0943093	15.5351	4.74898	1.00022	1.46941	0.243827	274.827	430.281	162.248	0.0095113	0.00779315	0.799802	0.0341773	0.0341772	0.999998	102.107	3.48974	20.3144	12.9798	74.2513	0	107.546	280.59	0.0994747	76.8	645120	1257000	223000	192000	7524000
STRFERM 100,000	80000	40	28.76	45.0185	4	1.33333	6.3662	1.95389	-0.533333	-3.2	3.2	3.2	1.24444	-17.0267	22.7204	2.8396	0.945132	3.2	29.7052	0.095593	15.5351	4.81362	1.00022	1.46941	0.245473	370.802	580.545	222.496	0.0128329	0.0105147	0.799802	0.0452641	0.0452641	1	92.4972	4.1868	27.4087	17.7997	99.0962	0	144.305	378.578	0.134213	102.4	860160	1257000	228000	216000	7654500
STRFERM 100,000	80000	50	35.6452	49.1652	4	1.33333	6.3662	1.95389	-0.666667	-4	4	4	1.55556	-21.103	28.1597	3.48549	1.1714	4	36.8166	0.0946718	15.5351	4.76723	1.00022	1.46941	0.244293	459.573	719.528	289.817	0.0159051	0.0130319	0.799802	0.0568534	0.0568534	1	86.1725	4.8992	33.9703	23.1853	124.148	0	181.304	469.21	0.166344	128	1075200	1257000	233000	237000	7771500
STRFERM 100,000	80000	60	42.4854	52.8334	4	1.33333	6.3662	1.95389	-0.8	-4.8	4.8	4.8	1.86667	-25.1526	33.5635	4.12194	1.39619	4.8	43.8816	0.0939332	15.5351	4.73004	1.00022	1.46941	0.243342	547.763	857.603	359.646	0.0189572	0.0155327	0.799802	0.0684906	0.0684906	1	81.3224	5.56982	40.4891	28.7717	149.257	0	218.518	559.25	0.198265	153.6	1290240	1257000	238000	256000	7879500
STRFERM 100,000	80000	70	49.3255	56.1307	4	1.33333	6.3662	1.95389	-0.933333	-5.6	5.6	5.6	2.17778	-29.2021	38.9672	4.75836	1.62097	5.6	50.9465	0.0933992	15.5351	4.70315	1.00022	1.46941	0.242653	635.953	995.676	431.271	0.0220093	0.0180335	0.799802	0.0801328	0.0801327	0.999999	77.4133	6.20334	47.0079	34.5017	174.404	0	255.914	649.288	0.230186	179.2	1505280	1257000	243000	273000	7978500
STRFERM 100,000	80000	80	56.1658	59.1412	4	1.33333	6.3662	1.95389	-1.06667	-6.4	6.4	6.4	2.48889	-33.2517	44.371	5.39481	1.84576	6.4	58.0115	0.0929955	15.5351	4.68282	1.00022	1.46941	0.24213	724.144	1133.75	504.452	0.0250614	0.0205343	0.799802	0.091778	0.0917779	0.999999	74.1658	6.80678	53.5267	40.3561	199.584	0	293.467	739.329	0.262107	204.8	1720320	1257000	248000	288000	8068500
STRFERM 100,000	80000	90	63.0056	61.9222	4	1.33333	6.3662	1.95389	-1.2	-7.2	7.2	7.2	2.8	-37.3011	49.7744	6.03118	2.07053	7.2	65.0762	0.0926788	15.5351	4.66687	1.00022	1.46941	0.241719	812.33	1271.82	579.014	0.0281134	0.0230349	0.799802	0.103426	0.103426	0.999998	71.4059	7.3852	60.0452	46.3211	224.793	0	331.159	829.364	0.294026	230.4	1935360	1257000	253000	303000	8158500
STRFERM 100,000	80000	100	69.8458	64.5142	4	1.33333	6.3662	1.95389	-1.33333	-8	8	8	3.11111	-41.3507	55.1782	6.66763	2.29532	8	72.1412	0.0924247	15.5351	4.65408	1.00022	1.46941	0.241389	900.521	1409.9	654.812	0.0311655	0.0255357	0.799802	0.115075	0.115075	1	69.0181	7.94224	66.564	52.385	250.028	0	368.977	919.404	0.325947	256	2150400	1257000	258000	317000	8244000
STRFERM 100,000	80000	110	76.686	66.9476	4	1.33333	6.3662	1.95389	-1.46667	-8.8	8.8	8.8	3.42222	-45.4003	60.582	7.30407	2.52011	8.8	79.2061	0.0922159	15.5351	4.64356	1.00022	1.46941	0.241117	988.711	1547.97	731.737	0.0342177	0.0280365	0.799802	0.126725	0.126725	1	66.9226	8.48076	73.0828	58.5389	275.286	0	406.908	1009.44	0.357868	281.6	2365440	1257000	263000	329000	8320500
STRFERM 100,000	80000	120	84.8944	68.8227	4	1.33333	6.3662	1.95389	-1.6	-9.6	9.6	9.6	3.73333	-50.2599	67.0666	8.22782	2.78986	9.6	87.6842	0.0938346	15.5351	4.72508	1.00022	1.46941	0.243215	1094.54	1713.66	794.961	0.0378803	0.0310375	0.799802	0.137053	0.137053	1	64.7141	8.86925	80.9054	63.5969	300.114	0	444.616	1117.49	0.396174	307.2	2580480	1257000	269000	341000	8401500
STRFERM 100,000	80000	130	91.7347	71.0211	4	1.33333	6.3662	1.95389	-1.73333	-10.4	10.4	10.4	4.04444	-54.3095	72.4704	8.86428	3.01465	10.4	94.7493	0.0935551	15.5351	4.711	1.00022	1.46941	0.242854	1182.73	1851.74	873.598	0.0409324	0.0335383	0.799802	0.148695	0.148694	1	63.0802	9.37968	87.4243	69.8878	325.409	0	482.721	1207.53	0.428095	332.8	2795520	1257000	274000	353000	8478000
STRFERM 100,000	80000	140	97.2058	73.5032	4	1.33333	6.3662	1.95389	-1.86667	-11.2	11.2	11.2	4.35556	-57.5486	76.7926	9.21322	3.19445	11.2	100.4	0.0917649	15.5351	4.62085	1.00022	1.46941	0.240529	1253.27	1962.18	968.431	0.0433737	0.0355385	0.799802	0.16168	0.16168	0.999998	61.8858	10.0057	92.6384	77.4744	351.187	0	521.299	1279.55	0.453627	358.4	3010560	1257000	278000	364000	8545500
STRFERM 100,000	80000	150	105.415	75.1154	4	1.33333	6.3662	1.95389	-2	-12	12	12	4.66667	-62.4086	83.2778	10.1371	3.46422	12	108.879	0.0931045	15.5351	4.68831	1.00022	1.46941	0.242271	1359.11	2127.89	1033.56	0.0470366	0.0385398	0.799802	0.171984	0.171983	1	60.252	10.3623	100.462	82.6851	376.054	0	559.201	1387.61	0.491936	384	3225600	1257000	284000	375000	8622000
STRFERM 100,000	80000	160	112.255	77.0335	4	1.33333	6.3662	1.95389	-2.13333	-12.8	12.8	12.8	4.97778	-66.4581	88.6814	10.7735	3.689	12.8	115.944	0.0929202	15.5351	4.67903	1.00022	1.46941	0.242033	1447.3	2265.96	1114.78	0.0500887	0.0410405	0.799802	0.18363	0.18363	0.999998	59.0149	10.8369	106.98	89.1822	401.403	0	597.566	1477.65	0.523856	409.6	3440640	1257000	289000	385000	8689500
STRFERM 100,000	80000	170	119.095	78.8771	4	1.33333	6.3662	1.95389	-2.26667	-13.6	13.6	13.6	5.28889	-70.5078	94.0853	11.41	3.91379	13.6	123.009	0.0927575	15.5351	4.67084	1.00022	1.46941	0.241821	1535.49	2404.04	1196.75	0.0531409	0.0435414	0.799802	0.195277	0.195277	0.999999	57.8741	11.3015	113.499	95.7399	426.768	0	636.007	1567.69	0.555778	435.2	3655680	1257000	294000	395000	8757000
STRFERM 100,000	80000	180	125.935	80.6535	4	1.33333	6.3662	1.95389	-2.4	-14.4	14.4	14.4	5.6	-74.5573	99.489	12.0465	4.13858	14.4	130.074	0.0926122	15.5351	4.66352	1.00022	1.46941	0.241633	1623.68	2542.11	1279.44	0.056193	0.0460421	0.799802	0.206926	0.206925	0.999999	56.8173	11.7569	120.018	102.355	452.148	0	674.521	1657.73	0.587699	460.8	3870720	1257000	299000	404000	8820000
STRFERM 100,000	80000	190	134.143	82.0518	4	1.33333	6.3662	1.95389	-2.53333	-15.2	15.2	15.2	5.91111	-79.4166	105.973	12.9701	4.40831	15.2	138.552	0.093612	15.5351	4.71387	1.00022	1.46941	0.242928	1729.51	2707.79	1347.15	0.0598554	0.0490429	0.799802	0.217257	0.217257	1	55.6457	12.0894	127.84	107.772	477.07	0	712.682	1765.77	0.626002	486.4	4085760	1257000	305000	413000	8887500
STRFERM 100,000	80000	200	139.616	84.0279	4	1.33333	6.3662	1.95389	-2.66667	-16	16	16	6.22222	-82.6563	110.296	13.3193	4.58814	16	144.204	0.0923643	15.5351	4.65103	1.00022	1.46941	0.24131	1800.06	2818.25	1446.84	0.0622971	0.0510436	0.799802	0.230224	0.230224	1	54.9163	12.6431	133.055	115.747	502.95	0	751.753	1837.81	0.651539	512	4300800	1257000	309000	422000	8946000
STRFERM 1,000	787.2	10	0.115064	79.9425	0.86	0.286667	1.35518	1.46281	-0.001312	-0.007872	0.007872	0.007872	0.00306133	-0.0681214	0.0909009	0.0162915	0.00378133	0.007872	0.118846	0.137081	11.6306	6.90278	1.00022	1.10009	0.249837	1.98156	2.32267	58.1675	0.0011107	0.00102914	0.799802	0.0111183	0.0111183	1	71.498	0.794939	0.0496131	0.0457895	0.239685	0	0.335088	1.51463	0.0545699	0.251904	2115.99	59000	208000	18000	1282500
STRFERM 1,000	787.2	15	0.176709	92.8247	0.86	0.286667	1.35518	1.46281	-0.001968	-0.011808	0.011808	0.011808	0.004592	-0.104617	0.1396	0.0253009	0.00580713	0.011808	0.182516	0.138623	11.6306	6.9804	1.00022	1.10009	0.251319	3.04315	3.56702	91.0621	0.00170575	0.0015805	0.799802	0.0165792	0.0165792	1	62.0596	1.0289	0.0761928	0.0716841	0.359888	0	0.507765	2.32608	0.0838051	0.377856	3173.99	59000	208000	21000	1296000
STRFERM 1,000	787.2	20	0.239566	103.212	0.86	0.286667	1.35518	1.46281	-0.002624	-0.015744	0.015744	0.015744	0.00612267	-0.14183	0.189257	0.0345649	0.0078728	0.015744	0.247439	0.139691	11.6306	7.03417	1.00022	1.10009	0.252341	4.12564	4.83584	125.182	0.00231251	0.0021427	0.799802	0.022016	0.022016	1	56.1298	1.23576	0.103295	0.098543	0.480218	0	0.682057	3.15349	0.113615	0.503808	4231.99	59000	208000	24000	1309500
STRFERM 1,000	787.2	25	0.303424	112.061	0.86	0.286667	1.35518	1.46281	-0.00328	-0.01968	0.01968	0.01968	0.00765333	-0.179636	0.239705	0.0440391	0.00997134	0.01968	0.313396	0.140522	11.6306	7.07605	1.00022	1.10009	0.253135	5.22535	6.12486	160.219	0.00292892	0.00271384	0.799802	0.0274338	0.0274337	1	51.9192	1.42434	0.130829	0.126124	0.600634	0	0.857587	3.99407	0.1439	0.62976	5289.98	59000	208000	26000	1318500
STRFERM 1,000	787.2	30	0.368264	119.839	0.86	0.286667	1.35518	1.46281	-0.003936	-0.023616	0.023616	0.023616	0.009184	-0.218023	0.290929	0.0537195	0.0121022	0.023616	0.380367	0.141231	11.6306	7.11173	1.00022	1.10009	0.25381	6.34198	7.43372	195.951	0.00355481	0.00329378	0.799802	0.032833	0.032833	1	48.7048	1.59912	0.158787	0.154252	0.721091	0	1.03413	4.84759	0.174651	0.755712	6347.98	59000	208000	28000	1327500
STRFERM 1,000	787.2	40	0.499486	133.253	0.86	0.286667	1.35518	1.46281	-0.005248	-0.031488	0.031488	0.031488	0.0122453	-0.29571	0.394594	0.0734041	0.0164145	0.031488	0.515901	0.142283	11.6306	7.16473	1.00022	1.10009	0.254809	8.60179	10.0825	269.385	0.00482148	0.00446744	0.799802	0.0436056	0.0436056	1	44.0445	1.92058	0.215367	0.21206	0.962252	0	1.38968	6.57491	0.236884	1.00762	8463.97	59000	208000	32000	1345500
STRFERM 1,000	787.2	50	0.632901	144.677	0.86	0.286667	1.35518	1.46281	-0.00656	-0.03936	0.03936	0.03936	0.0153067	-0.374695	0.499992	0.0935493	0.0207988	0.03936	0.6537	0.143107	11.6306	7.20622	1.00022	1.10009	0.25559	10.8994	12.7756	344.782	0.00610932	0.00566071	0.799802	0.0543405	0.0543405	1	40.7346	2.21354	0.272892	0.271412	1.20359	0	1.7479	8.33109	0.300156	1.25952	10580	59000	208000	35000	1359000
STRFERM 1,000	787.2	60	0.897867	150.227	0.86	0.286667	1.35518	1.46281	-0.007872	-0.047232	0.047232	0.047232	0.018368	-0.531562	0.709315	0.14132	0.0295063	0.047232	0.927373	0.152387	11.6306	7.67352	1.00022	1.10009	0.264253	15.4624	18.1242	386	0.008667	0.00803057	0.799802	0.0630709	0.0630709	1	36.2948	2.28915	0.387139	0.303859	1.42415	0	2.11515	11.8189	0.425818	1.51142	12696	59000	208000	37000	1368000
STRFERM 1,000	787.2	70	0.904451	163.789	0.86	0.286667	1.35518	1.46281	-0.009184	-0.055104	0.055104	0.055104	0.0214293	-0.53546	0.714516	0.134831	0.0297227	0.055104	0.934174	0.144332	11.6306	7.26786	1.00022	1.10009	0.256746	15.5758	18.2571	500.264	0.00873056	0.00808946	0.799802	0.0757342	0.0757342	1	36.2074	2.74214	0.389978	0.393808	1.68675	0	2.47053	11.9056	0.42894	1.76333	14812	59000	208000	40000	1381500
STRFERM 1,000	787.2	80	1.04267	172.041	0.86	0.286667	1.35518	1.46281	-0.010496	-0.062976	0.062976	0.062976	0.0244907	-0.617289	0.823709	0.155984	0.0342649	0.062976	1.07693	0.144841	11.6306	7.29353	1.00022	1.10009	0.257226	17.9561	21.0471	579.749	0.0100648	0.00932569	0.799802	0.0863919	0.0863919	1	34.5474	2.98462	0.449575	0.456378	1.92843	0	2.83439	13.725	0.494491	2.01523	16927.9	59000	208000	42000	1390500
STRFERM 1,000	787.2	90	1.26781	177.272	0.86	0.286667	1.35518	1.46281	-0.011808	-0.070848	0.070848	0.070848	0.027552	-0.750576	1.00157	0.195391	0.0416635	0.070848	1.30947	0.149214	11.6306	7.51372	1.00022	1.10009	0.261316	21.8332	25.5917	634.262	0.012238	0.0113393	0.799802	0.0956697	0.0956697	1	32.389	3.09864	0.546648	0.499291	2.15589	0	3.20183	16.6885	0.601263	2.26714	19043.9	59000	208000	44000	1399500
STRFERM 1,000	787.2	100	1.32079	186.817	0.86	0.286667	1.35518	1.46281	-0.01312	-0.07872	0.07872	0.07872	0.0306133	-0.781946	1.04343	0.198646	0.0434048	0.07872	1.3642	0.145614	11.6306	7.33245	1.00022	1.10009	0.257952	22.7457	26.6613	742.323	0.0127495	0.0118132	0.799802	0.107686	0.107686	1	31.9543	3.44101	0.569495	0.584357	2.41237	0	3.56622	17.386	0.626392	2.51904	21159.9	59000	208000	47000	1413000
STRFERM 1,000	787.2	110	1.46186	193.492	0.86	0.286667	1.35518	1.46281	-0.014432	-0.086592	0.086592	0.086592	0.0336747	-0.865462	1.15487	0.220399	0.0480406	0.086592	1.5099	0.145969	11.6306	7.35032	1.00022	1.10009	0.258285	25.1751	29.5088	824.771	0.0141112	0.013075	0.799802	0.118301	0.118301	1	30.9019	3.65574	0.63032	0.64926	2.65437	0	3.93395	19.2429	0.693294	2.77094	23275.9	59000	209000	48000	1422000
STRFERM 1,000	787.2	120	1.60342	199.803	0.86	0.286667	1.35518	1.46281	-0.015744	-0.094464	0.094464	0.094464	0.036736	-0.949268	1.2667	0.242254	0.0526926	0.094464	1.65611	0.146279	11.6306	7.36592	1.00022	1.10009	0.258576	27.6129	32.3663	908.136	0.0154776	0.0143411	0.799802	0.128911	0.128911	1	29.9736	3.86393	0.691356	0.714885	2.89651	0	4.30275	21.1063	0.760429	3.02285	25391.9	59000	209000	50000	1431000
STRFERM 1,000	787.2	130	1.44449	214.03	0.86	0.286667	1.35518	1.46281	-0.017056	-0.102336	0.102336	0.102336	0.0397973	-0.855178	1.14115	0.201007	0.0474698	0.102336	1.49196	0.134727	11.6306	6.78421	1.00022	1.10009	0.24756	24.8759	29.1582	1116.28	0.0139435	0.0129196	0.799802	0.145868	0.145868	1	31.0241	4.52541	0.62283	0.878736	3.19579	0	4.69736	19.0143	0.685056	3.27475	27507.9	59000	208000	52000	1435500
STRFERM 1,000	787.2	140	1.44448	223.956	0.86	0.286667	1.35518	1.46281	-0.018368	-0.110208	0.110208	0.110208	0.0428587	-0.85517	1.14114	0.193132	0.0474694	0.110208	1.49195	0.12945	11.6306	6.51849	1.00022	1.10009	0.242394	24.8757	29.1579	1278.9	0.0139434	0.0129195	0.799802	0.160437	0.160437	1	31.0241	4.97741	0.622824	1.00675	3.46909	0	5.09866	19.0141	0.68505	3.52666	29623.9	59000	208000	54000	1444500
STRFERM 1,000	787.2	150	2.03274	216.94	0.86	0.286667	1.35518	1.46281	-0.01968	-0.11808	0.11808	0.11808	0.04592	-1.20344	1.60586	0.308795	0.0668012	0.11808	2.09954	0.147077	11.6306	7.40614	1.00022	1.10009	0.259324	35.0063	41.0325	1162.42	0.0196218	0.0181809	0.799802	0.160674	0.160674	1	27.7164	4.45332	0.876469	0.915058	3.62332	0	5.41484	26.7576	0.964035	3.77856	31739.9	59000	209000	55000	1453500
STRFERM 1,000	787.2	160	2.30389	219.818	0.86	0.286667	1.35518	1.46281	-0.020992	-0.125952	0.125952	0.125952	0.0489813	-1.36397	1.82008	0.357866	0.0757121	0.125952	2.37961	0.150389	11.6306	7.57287	1.00022	1.10009	0.262406	39.676	46.506	1209.31	0.0222392	0.0206062	0.799802	0.169373	0.169373	1	26.5945	4.50439	0.993385	0.951968	3.8444	0	5.78975	30.3269	1.09263	4.03046	33855.9	59000	209000	56000	1458000
STRFERM 1,000	787.2	170	2.32204	227.191	0.86	0.286667	1.35518	1.46281	-0.022304	-0.133824	0.133824	0.133824	0.0520427	-1.37471	1.83441	0.353803	0.0763083	0.133824	2.39834	0.14752	11.6306	7.42841	1.00022	1.10009	0.259737	39.9884	46.8722	1335.11	0.0224143	0.0207684	0.799802	0.181808	0.181808	1	26.5257	4.82258	1.00121	1.051	4.10818	0	6.16039	30.5657	1.10124	4.28237	35971.9	59000	209000	58000	1467000
STRFERM 1,000	787.2	180	2.46719	232.038	0.86	0.286667	1.35518	1.46281	-0.023616	-0.141696	0.141696	0.141696	0.055104	-1.46064	1.94908	0.376414	0.0810785	0.141696	2.54827	0.147714	11.6306	7.43817	1.00022	1.10009	0.259918	42.4881	49.8022	1422.41	0.0238155	0.0220667	0.799802	0.192368	0.192368	1	26.0003	5.00162	1.06379	1.11972	4.35076	0	6.53428	32.4764	1.17008	4.53427	38087.9	59000	209000	59000	1471500
STRFERM 1,000	787.2	190	2.61501	236.681	0.86	0.286667	1.35518	1.46281	-0.024928	-0.149568	0.149568	0.149568	0.0581653	-1.54816	2.06586	0.399585	0.0859364	0.149568	2.70095	0.147942	11.6306	7.44969	1.00022	1.10009	0.260132	45.0338	52.7862	1509.52	0.0252424	0.0233888	0.799802	0.202889	0.202889	1	25.5057	5.17483	1.12753	1.1883	4.59303	0	6.90885	34.4223	1.24018	4.78618	40203.9	59000	209000	61000	1480500
STRFERM 1,000	787.2	200	2.76084	241.216	0.86	0.286667	1.35518	1.46281	-0.02624	-0.15744	0.15744	0.15744	0.0612267	-1.63449	2.18106	0.422335	0.0907285	0.15744	2.85156	0.148107	11.6306	7.45796	1.00022	1.10009	0.260285	47.5451	55.7297	1597.95	0.02665	0.0246931	0.799802	0.213441	0.213441	1	25.0531	5.34736	1.19041	1.25791	4.83577	0	7.28409	36.3418	1.30934	5.03808	42319.9	59000	209000	62000	1485000
STRFERM 200,000	157170	10	12.3807	23.1809	5	1.66667	8.00458	2.11445	-0.261949	-1.5717	1.5717	1.5717	0.611215	-7.32975	9.78079	1.02826	0.406865	1.5717	12.7876	0.0804107	16.8117	4.04911	1.00022	1.59015	0.236582	147.503	249.915	47.1859	0.00353558	0.00281116	0.799802	0.0117413	0.0117413	0.999999	166.609	1.9562	14.0659	7.41619	48.5047	0	69.9868	162.972	0.0294086	50.2943	422472	2466000	216000	161000	12793500
STRFERM 200,000	157170	15	18.8115	26.8973	5	1.66667	8.00458	2.11445	-0.392924	-2.35754	2.35754	2.35754	0.916823	-11.1369	14.8611	1.59287	0.618197	2.35754	19.4297	0.0819813	16.8117	4.12819	1.00022	1.59015	0.238849	224.119	379.726	73.7136	0.00537202	0.00427133	0.799802	0.0174447	0.0174447	1	145.126	2.53168	21.3719	11.5855	72.8533	0	105.811	247.622	0.044684	75.4414	633708	2466000	221000	190000	12946500
STRFERM 200,000	157170	20	25.3158	29.8908	5	1.66667	8.00458	2.11445	-0.523899	-3.14339	3.14339	3.14339	1.22243	-14.9877	19.9995	2.17293	0.831945	3.14339	26.1477	0.0831018	16.8117	4.18462	1.00022	1.59015	0.240452	301.611	511.02	101.166	0.00722945	0.00574819	0.799802	0.0231046	0.0231046	1	131.579	3.04008	28.7615	15.9002	97.2324	0	141.894	333.24	0.060134	100.589	844944	2466000	226000	214000	13077000
STRFERM 200,000	157170	25	31.541	32.5895	5	1.66667	8.00458	2.11445	-0.654873	-3.92924	3.92924	3.92924	1.52804	-18.6731	24.9174	2.69437	1.03652	3.92924	32.5775	0.0827064	16.8117	4.16471	1.00022	1.59015	0.239888	375.777	636.681	131.116	0.00900719	0.00716168	0.799802	0.0289487	0.0289487	1	122.37	3.54246	35.834	20.6074	121.744	0	178.185	415.185	0.074921	125.736	1.05618e+06	2466000	230000	235000	13189500
STRFERM 200,000	157170	30	37.0133	35.2841	5	1.66667	8.00458	2.11445	-0.785848	-4.71509	4.71509	4.71509	1.83365	-21.9129	29.2405	3.05771	1.21636	4.71509	38.2297	0.0799827	16.8117	4.02756	1.00022	1.59015	0.23596	440.975	747.145	166.402	0.0105699	0.00840423	0.799802	0.0353167	0.0353167	1	116.077	4.09946	42.0512	26.1534	146.554	0	214.759	487.219	0.0879198	150.883	1.26742e+06	2466000	234000	254000	13293000
STRFERM 200,000	157170	40	49.3256	39.3802	5	1.66667	8.00458	2.11445	-1.0478	-6.28678	6.28678	6.28678	2.44486	-29.2022	38.9672	4.0716	1.62097	6.28678	50.9466	0.0799189	16.8117	4.02434	1.00022	1.59015	0.235867	587.663	995.678	231.342	0.014086	0.0111998	0.799802	0.0471074	0.0471074	1	105.582	4.97371	56.0393	36.36	195.8	0	288.199	649.29	0.117166	201.177	1.68989e+06	2466000	243000	286000	13477500
STRFERM 200,000	157170	50	58.9018	43.8288	5	1.66667	8.00458	2.11445	-1.30975	-7.85848	7.85848	7.85848	3.05608	-34.8715	46.5324	4.5109	1.93567	7.85848	60.8375	0.0741467	16.8117	3.73368	1.00022	1.59015	0.227277	701.752	1188.98	318.933	0.0168206	0.0133742	0.799802	0.06111	0.06111	0.999999	99.5778	6.0852	66.9189	50.1266	246.266	0	363.312	775.344	0.139913	251.471	2.11236e+06	2466000	250000	315000	13639500
STRFERM 200,000	157170	60	71.2142	46.8044	5	1.66667	8.00458	2.11445	-1.5717	-9.43018	9.43018	9.43018	3.66729	-42.1608	56.2592	5.5248	2.34029	9.43018	73.5545	0.0751117	16.8117	3.78228	1.00022	1.59015	0.22874	848.441	1437.52	388.403	0.0203367	0.0161698	0.799802	0.072863	0.072863	1	93.5315	6.81499	80.9071	61.0451	295.699	0	437.651	937.416	0.169159	301.766	2.53483e+06	2466000	259000	339000	13788000
STRFERM 200,000	157170	70	83.5264	49.5047	5	1.66667	8.00458	2.11445	-1.83365	-11.0019	11.0019	11.0019	4.27851	-49.45	65.9858	6.53867	2.7449	11.0019	86.2713	0.0757919	16.8117	3.81653	1.00022	1.59015	0.229764	995.128	1686.05	459.579	0.0238527	0.0189654	0.799802	0.0846278	0.0846278	1	88.7366	7.50959	94.8952	72.2318	345.202	0	512.329	1099.49	0.198405	352.06	2.9573e+06	2466000	268000	362000	13932000
STRFERM 200,000	157170	80	95.8386	51.9868	5	1.66667	8.00458	2.11445	-2.09559	-12.5736	12.5736	12.5736	4.88972	-56.7392	75.7125	7.55255	3.14952	12.5736	98.9882	0.0762975	16.8117	3.84199	1.00022	1.59015	0.230522	1141.82	1934.58	532.231	0.0273687	0.0217611	0.799802	0.0963995	0.0963996	1	84.8001	8.17469	108.883	83.6506	394.767	0	587.3	1261.56	0.227651	402.354	3.37978e+06	2466000	277000	382000	14062500
STRFERM 200,000	157170	90	106.783	54.632	5	1.66667	8.00458	2.11445	-2.35754	-14.1453	14.1453	14.1453	5.50094	-63.2185	84.3585	8.27915	3.50917	14.1453	110.292	0.0750657	16.8117	3.77996	1.00022	1.59015	0.22867	1272.21	2155.5	617.678	0.0304941	0.0242461	0.799802	0.109328	0.109328	1	81.8275	8.94602	121.317	97.0803	445.002	0	663.399	1405.62	0.253647	452.648	3.80225e+06	2466000	285000	402000	14188500
STRFERM 200,000	157170	100	117.727	57.0927	5	1.66667	8.00458	2.11445	-2.61949	-15.717	15.717	15.717	6.11215	-69.6978	93.0045	9.00577	3.86884	15.717	121.596	0.074063	16.8117	3.72947	1.00022	1.59015	0.227149	1402.6	2376.42	704.958	0.0336195	0.0267311	0.799802	0.122289	0.122289	1	79.2347	9.6895	133.751	110.798	495.313	0	739.862	1549.68	0.279644	502.943	4.22472e+06	2466000	293000	420000	14305500
STRFERM 200,000	157170	110	130.04	59.0795	5	1.66667	8.00458	2.11445	-2.88144	-17.2887	17.2887	17.2887	6.72337	-76.9871	102.731	10.0197	4.27345	17.2887	134.313	0.0745993	16.8117	3.75647	1.00022	1.59015	0.227964	1549.28	2624.96	781.144	0.0371355	0.0295267	0.799802	0.134037	0.134037	1	76.6761	10.2774	147.739	122.772	545.024	0	815.535	1711.75	0.30889	553.237	4.64719e+06	2466000	302000	437000	14422500
STRFERM 200,000	157170	120	142.352	60.9651	5	1.66667	8.00458	2.11445	-3.14339	-18.8604	18.8604	18.8604	7.33458	-84.2762	112.458	11.0335	4.67806	18.8604	147.03	0.0750427	16.8117	3.7788	1.00022	1.59015	0.228635	1695.97	2873.49	858.353	0.0406515	0.0323223	0.799802	0.145793	0.145793	1	74.4209	10.85	161.727	134.907	594.776	0	891.41	1873.82	0.338136	603.531	5.06966e+06	2466000	311000	453000	14535000
STRFERM 200,000	157170	130	150.56	63.6313	5	1.66667	8.00458	2.11445	-3.40534	-20.432	20.432	20.432	7.9458	-89.1357	118.942	11.1856	4.94781	20.432	155.508	0.0719292	16.8117	3.62202	1.00022	1.59015	0.223871	1793.76	3039.18	975.964	0.0429956	0.0341861	0.799802	0.161303	0.161303	0.999999	73.0568	11.7843	171.053	153.392	646.626	0	971.07	1981.87	0.357633	653.826	5.49213e+06	2466000	317000	469000	14634000
STRFERM 200,000	157170	140	165.608	64.744	5	1.66667	8.00458	2.11445	-3.66729	-22.0037	22.0037	22.0037	8.55701	-98.0447	130.83	12.774	5.44233	22.0037	171.051	0.0746795	16.8117	3.76051	1.00022	1.59015	0.228086	1973.05	3342.94	1028.06	0.0472929	0.0376029	0.799802	0.170501	0.170501	0.999999	70.7958	12.0708	188.149	161.58	695.056	0	1044.78	2179.96	0.393378	704.12	5.91461e+06	2466000	328000	483000	14746500
STRFERM 200,000	157170	150	173.817	67.1773	5	1.66667	8.00458	2.11445	-3.92924	-23.5754	23.5754	23.5754	9.16823	-102.904	137.315	12.9261	5.71208	23.5754	179.529	0.0719999	16.8117	3.62558	1.00022	1.59015	0.223981	2070.84	3508.63	1148.39	0.049637	0.0394667	0.799802	0.186028	0.186028	0.999999	69.6746	12.9614	197.475	180.492	747.018	0	1124.98	2288.01	0.412876	754.414	6.33708e+06	2466000	334000	497000	14836500
STRFERM 200,000	157170	160	184.761	68.9765	5	1.66667	8.00458	2.11445	-4.19119	-25.1471	25.1471	25.1471	9.77944	-109.384	145.961	13.6526	6.07173	25.1471	190.832	0.0715424	16.8117	3.60254	1.00022	1.59015	0.223271	2201.23	3729.55	1243.15	0.0527623	0.0419516	0.799802	0.199061	0.199061	1	68.2847	13.5928	209.909	195.386	797.638	0	1202.93	2432.07	0.438872	804.708	6.75955e+06	2466000	342000	511000	14935500
STRFERM 200,000	157170	170	197.073	70.4428	5	1.66667	8.00458	2.11445	-4.45314	-26.7188	26.7188	26.7188	10.3907	-116.673	155.688	14.6665	6.47635	26.7188	203.549	0.0720538	16.8117	3.62829	1.00022	1.59015	0.224064	2347.92	3978.08	1324.13	0.0562783	0.0447473	0.799802	0.210753	0.210753	1	66.8464	14.0881	223.897	208.113	847.546	0	1279.56	2594.14	0.468118	855.003	7.18202e+06	2466000	351000	524000	15034500
STRFERM 200,000	157170	180	208.017	72.1121	5	1.66667	8.00458	2.11445	-4.71509	-28.2905	28.2905	28.2905	11.0019	-123.152	164.334	15.3931	6.83601	28.2905	214.853	0.0716447	16.8117	3.60769	1.00022	1.59015	0.22343	2478.3	4199	1420.52	0.0594037	0.0472322	0.799802	0.223784	0.223784	1	65.6647	14.6947	236.33	223.262	898.234	0	1357.83	2738.2	0.494114	905.297	7.60449e+06	2466000	359000	537000	15129000
STRFERM 200,000	157170	190	225.802	72.5629	5	1.66667	8.00458	2.11445	-4.97704	-29.8622	29.8622	29.8622	11.6131	-133.681	178.383	17.5561	7.42045	29.8622	233.222	0.0752765	16.8117	3.79057	1.00022	1.59015	0.228988	2690.19	4557.99	1447.32	0.0644824	0.0512704	0.799802	0.230482	0.230482	1	63.9109	14.7303	256.536	227.475	945.333	0	1429.34	2972.3	0.536359	955.591	8.02697e+06	2466000	372000	548000	15237000
STRFERM 200,000	157170	200	238.114	73.9287	5	1.66667	8.00458	2.11445	-5.23899	-31.4339	31.4339	31.4339	12.2243	-140.97	188.11	18.57	7.82507	31.4339	245.939	0.0755066	16.8117	3.80216	1.00022	1.59015	0.229335	2836.88	4806.53	1530.6	0.0679985	0.054066	0.799802	0.242246	0.242246	0.999999	62.8009	15.2133	270.524	240.564	995.336	0	1506.42	3134.38	0.565605	1005.89	8.44944e+06	2466000	381000	560000	15331500
[truncated: 8 more columns]

## Sheet: 1.2-3
https://www.hardmanandco.com/wp-content/uploads/2019/04/Global-Pharmaceuticals-2018-statistics-9-April-2019.pdf
Evolution of global biopharmaceuticals market – 2003 to 2018
2018 Rank	Drug		2018 ($M)
1	Vaccines		28731
2	Insulin/analoges		26894
3	Humira		19936
4	Enbrel		9034
5	Keytruda		7171
6	Herceptin		7132
7	Avastin		6996
8	Rituxan/MabThera		6897
9	Opdivo		6735
10	Human Growth Hormone		5562
Total in top 10			125088
Total all biologics			218687
% biologics in global Rx market			0.253	864375
Top 10 antibody drugs – 2018			2018 ($M)
1	Humira	adalimumab	19936			Humira	19936	0.0230641
2	Keytruda		7171			Other Mabs	95831
3	Herceptin		7132			Other biologics	102920
4	Avastin		6996			Other drugs	645688
5	Rituxan/MabThera		6897
6	Opdivo		6735
7	Remicade		5326
8	Stelara		5156
9	Soliris		3563
10	Cosentyx		2837
Total in top 10			71749
All Mabs			115767	0.133931
Rx for Humira (US)		4200000	/y	https://clincalc.com/DrugStats/Drugs/Adalimumab
Rx frequency		4	/y	(3 month Rx)
Actual patients		1050000
Dose freq		26	/y
Dose amount		40	mg
US Production Humira		1092	kg/y
US sales for Humira		12361	$m/y	1.13196e+07	/kg
Rx drug
Biologics	MAbs	Humira	19936	0.0230641
		Keytruda	7171	0.00829616
		Herceptin	7132	0.00825104
		Avastin	6996	0.0080937
		Rituxan/MabThera	6897	0.00797917
		Opdivo	6735	0.00779175
		Remicade	5326	0.00616167
		Stelara	5156	0.005965
		Soliris	3563	0.00412205
		Cosentyx	2837	0.00328214
		Other (70)	44018	0.0509246
	Non-MAbs		102920	0.119069
Non-biologics			645688	0.747
Ethanol	https://ethanolrfa.org/wp-content/uploads/2019/02/RFA2019Outlook.pdf
Total US production		16100	Mgal	2012500
Exports		1600	Mgal
Ethanol sales		22089	M$
Details of Petrides mAb analysis												impeller diam		0.5	m
157	kg CHO/batch (presume dry)			0.7	moisture		279647	labor h/y				T/D		3
523.333	kg CHO/batch wet						2080	h/worker				L/T		2
19.2	kg mAb/batch		27.2569	kg CHO/kg mAb			134.446	workers
81	batch/y		42390	kg CHO/y								Vessel diam		1.5	m
												Vessel height		3	m
1544	kg mAb/y		27.4547	kg CHO/kg mAb								Vessel volume		5.30144	m3
84000	/kg mAb	0.72	upstream									Working vol		4.24115
2202.9	/kg normalized for CHO
Population doublings
10	people in year 0			10737418240	in year	30

## Sheet: 2.1WT
MAMMALIAN CELL COMPOSITION AND C-FORMULA
Constituent formulas
	C	H	O	N
Lipid	16	32	2	0	Palmitate		Alberts-Molecular Biology of the Cell (4th ed--not in later eds)
16.0267	1	2	0.125	0			water	0.7
1 mol	192.176	32.2528	31.9988	0			inorg ions	0.01	Dry organic
Carbohydrate	1	2	1	0			metabolites	0.03
30.0262	1	2	1	0			proteins	0.18	0.683112
1 mol	12.011	2.0158	15.9994	0			RNA	0.011	0.0417457
RNA/DNA	9.5	10.75	7	3.75	(Xiu et al 1999)		DNA	0.0025	0.00948767
30.4695	1	1.13158	0.736842	0.394737			Phospholipid	0.03	0.113852
1 mol	114.104	10.8349	111.996	52.5251			Other lipid	0.02	0.0759013
Protein	4.84237	7.62349	1.48494	1.34839			Polysacch	0.02	0.0759013
22.4043	1	1.57433	0.306656	0.278457
1 mol	58.1617	7.68372	23.7581	18.8865
Cell composition used here
Protein is varied; lipid balances; others fixed
			Wt% from formula
wt%			C	H	O	N		mol/mol
0.15	Lipid		0.749436	0.125777	0.124787	0		0.205363
0.1	Carbohydrate		0.400017	0.0671347	0.532848	0		0.0730761
0.05	RNA/DNA		0.394197	0.0374315	0.386912	0.181459		0.0360065
0.7	Protein		0.536101	0.0708241	0.218989	0.174085		0.685554
	Aggregate		0.547398	0.0770286	0.244641	0.130933
Animal dry cell mass formula
		MW	C	H	O	N	γ	ΔHf	ΔGf	ΔSf
1	DCMA	21.942	1	1.67691	0.335507	0.205111	4.39057	-73.0023	-31.9463	-137.703
CONSTITUENT REACTIONS
LIPID SYNTHESIS
		MW	C	H	O	N	γ	ΔHf	ΔGf	ΔSf
-0.0492016	Glucose (s)	180.157	6	12	6	0	24	-1262.19	-915.9
0.0898464	CO2 (aq)	44.0098	1	0	2	0	0	-413.8	-385.98
0.0898464	H2O (l)	18.0152	0	2	1	0	0	-285.83	-237.19
0.205363	Lipid	16.0267	1	2	0.125	0	5.75	-54.0193	-17.8429	-121.336
			0	0	4.16334e-17	0	0	-11.851	-14.5901
CARBOHYDRATE SYNTHESIS
		MW	C	H	O	N	γ	ΔHf	ΔGf	ΔSf
-0.0121794	Glucose (s)	180.157	6	12	6	0	24	-1262.19	-915.9
0	CO2 (aq)	44.0098	1	0	2	0	0	-413.8	-385.98
0	H2O (l)	18.0152	0	2	1	0	0	-285.83	-237.19
0.0730761	Carbohydr	30.0262	1	2	1	0	4	-205.214	-147.283	-194.301
			0	0	0	0	0	0.376442	0.392222
NUCLEIC ACID SYNTHESIS
		MW	C	H	O	N	γ	ΔHf	ΔGf	ΔSf
-0.00371119	Glucose (s)	180.157	6	12	6	0	24	-1262.19	-915.9
-0.0142131	Glutamine	146.146	5	10	3	2	18	-805	-528.02
0.0142131	Glutamic acid	147.13	5	9	4	1	18	-979.89	-697.47
-0.0137393	CO2 (aq)	44.0098	1	0	2	0	0	-413.8	-385.98
0.00900162	H2O (l)	18.0152	0	2	1	0	0	-285.83	-237.19
0.0360065	RNA	30.4695	1	1.13158	0.736842	0.394737	2.47368	-119.356	-72.5558	-156.97
			-6.93889e-18	0	0	0	-1.38778e-17	1.0133	1.5462
PROTEIN SYNTHESIS								207 random proteins	Moles in		Soy meal		Moles in	Moles in		Suppl.	Excess		Mass N in
	Short name							Xie and Zhou (in Ozturk and Hu)	1		https://ussec.org/wp-content/uploads/2015/10/US-Soybean-Meal-Information.pdf	https://www.researchgate.net/publication/242405087_Buckwheat_Protein_Suppresses_Plasma_Cholesterol_More_Strongly_than_Soy_Protein_Isolate_in_Rats_by_Enhancing_Fecal_Excretion_of_Steroids	1	1.35824					1 mole
		MW	C	H	O	N		Mole	mole		Mass	Mole	C-mole	moles		moles	moles		g
Arginine	Arg	174.202	6	14	2	4		0.0471888	0.0471888		3.43	2.43	0.0562299	0.076374			0.0291852		3.15038
Cysteine	Cys	89.0938	3	7	2	1		0.0281124	0.0281124		0.73	0.12	0.0233993	0.0317819			0.00366948		0.327747
Glutamine	Gln	146.146	5	10	3	2		0.0391566	0.0391566		0	0	0	0		0.0391566	0		0
Histidine	His	155.156	6	9	2	3		0.0210843	0.0210843		1.22	0.9	0.0224553	0.0304997			0.0094154		0.943573
Isoleucine	Ile	131.174	6	13	2	1		0.0461847	0.0461847		2.1	2.17	0.0457191	0.0620977			0.015913		0.640374
Lysine	Lys	146.189	6	14	2	2		0.0702811	0.0702811		2.99	2.31	0.0584096	0.0793345			0.00905335		1.63625
Methionine	Met	117.147	5	11	2	1		0.0170683	0.0170683		0.68	0.45	0.0165769	0.0225155			0.0054472		0.232188
Phenylalanine	Phe	165.191	9	11	2	1		0.0351406	0.0351406		2.33	1.84	0.0402806	0.0547108			0.0195703		0.564198
Threonine	Thr	119.12	4	9	3	1		0.060241	0.060241		1.85	1.59	0.0443521	0.060241			1.38778e-17		0.621227
Tryptophan	Trp	204.228	11	12	2	2		0.0110442	0.0110442		0.65	0	0.00908919	0.0123453			0.00130116		0.254619
Tyrosine	Tyr	181.191	9	11	3	1		0.0351406	0.0351406		0.4	1.11	0.0063045	0.00856305		0.0265775	0		0.0883053
Valine	Val	117.147	5	11	2	1		0.0692771	0.0692771		2.26	2.48	0.0550938	0.0748308			0.00555374		0.771683
Alanine	Ala	89.0938	3	7	2	1		0.0903614	0.0903614		2.02	2.49	0.0647487	0.0879445			-0.00241693		0.906916
Asparagine	Asn	132.119	4	8	3	2		0.0441767	0.0441767		0	0	0	0			-0.0441767		0
Aspartic acid	Asp	133.104	4	7	4	1		0.0552209	0.0552209		5.42	5.39	0.116288	0.157948			0.102727		1.62882
Glutamic acid	Glu	147.13	5	9	4	1		0.062249	0.062249		8.58	8.54	0.166537	0.226199			0.16395		2.33264
Glycine	Gly	75.067	2	5	2	1		0.0753012	0.0753012		1.99	3.05	0.0757061	0.102827			0.0275262		1.06039
Leucine	Leu	131.174	6	13	2	1		0.0753012	0.0753012		3.57	3.4	0.0777225	0.105566			0.0302649		1.08864
Proline	Pro	115.132	5	9	2	1		0.0461847	0.0461847		2.34	2.65	0.0580428	0.0788363			0.0326516		0.812988
Serine	Ser	105.093	3	7	3	1		0.0712851	0.0712851		2.32	2.53	0.0630435	0.0856285			0.0143433		0.883032
																			17.944	g N/mol
Protein subreaction-with individual amino acids																			0.147465	%N
		MW	C	H	O	N	γ	ΔHf	ΔGf	ΔSf
-0.00668071	Arginine	174.202	6	14	2	4	22	-433.711	-229.2
-0.00398	Cysteine	89.0938	3	7	2	1	12	-430.269	-338.82
-0.00554357	Glutamine	146.146	5	10	3	2	18	-805	-528.02
-0.002985	Histidine	155.156	6	9	2	3	20	-334.126	-179.8
-0.00653856	Isoleucine	131.174	6	13	2	1	30	-527.529	-343.9
-0.00994999	Lysine	146.189	6	14	2	2	28	-514.95	-303.8			\mathrm{0.007~Arg + 0.004~Cys +0.006~Gln +0.003~His +0.007~Ile + 0.010~Lys}\\
-0.00241643	Methionine	117.147	5	11	2	1	24	-495.109	-502.92			\shoveleft{\mathrm{+ 0.002~Met + 0.005~Phe +0.009~Thr +0.002~Trp +0.005~Tyr +0.010~Val}}\\
-0.00497499	Phenylalanine	165.191	9	11	2	1	40	-400.462	-207.1			\shoveleft{\mathrm{+ 0.013~Ala +0.006~Asn + 0.008~Asp +0.009~Glu +0.011~Gly +0.011~Leu}}\\
-0.00852856	Threonine	119.12	4	9	3	1	16	-635.482	-529.3			\shoveleft{\mathrm{+0.007~Pro +0.010~Ser \rightarrow 0.686~Protein~(CH_{1.57}O_{0.31}N_{0.28})+0.142~H_2O}}\\
-0.00156357	Tryptophan	204.228	11	12	2	2	46	-405.2	-114.7			\Delta H = 2.9 \units{kJ/mol} \quad \Delta G = 9.9 \units{kJ/mol}
-0.00497499	Tyrosine	181.191	9	11	3	1	38	-573.256	-370.7
-0.00980785	Valine	117.147	5	11	2	1	24	-611.99	-358.65
-0.0127928	Alanine	89.0938	3	7	2	1	12	-554.8	-371
-0.00625428	Asparagine	132.119	4	8	3	2	12	-766.09	-525.93
-0.00781785	Aspartic acid	133.104	4	7	4	1	12	-943.41	-695.88
-0.00881285	Glutamic acid	147.13	5	9	4	1	18	-979.89	-697.47
-0.0106607	Glycine	75.067	2	5	2	1	6	-523	-379.91
-0.0106607	Leucine	131.174	6	13	2	1	30	-643.37	-352.25
-0.00653856	Proline	115.132	5	9	2	1	22	-439.027	-285.6
-0.0100921	Serine	105.093	3	7	3	1	10	-603.062	-510.87
0.141574	H2O (l)	18.0152	0	2	1	0	0	-285.83	-237.19
0.685554	Cellular protein	22.4043	1	1.57433	0.306656	0.278457	4.12565	-62.1613	-21.7439	-135.56
			1.11022e-16	2.22045e-16	-8.32667e-17	-2.77556e-17	0	2.94911	9.88021
Protein subreaction-with soy hydrolysate
		MW	C	H	O	N	γ	ΔHf	ΔGf	ΔSf
-0.192292	Soy hydrolysate	128.168	4.81127	9.49296	2.67935	1.2811	19.536	-563.285	-309.87	-849.959
-0.00554357	Glutamine	146.146	5	10	3	2	18	-805	-528.02
-0.00376269	Tyrosine	181.191	9	11	3	1	38	-573.256	-370.7
0.141574	H2O (l)	18.0152	0	2	1	0	0	-285.83	-237.19
0.141574	Unused AA	58.1164	2.12749	3.95418	1.35148	0.496542	8.27155	-273.896	-163.175	-371.359
0.685554	Cellular protein	22.4043	1	1.57433	0.306656	0.278457	4.12565	-62.1613	-21.7439	-135.56
			0	2.22045e-16	2.77556e-17	-2.77556e-17	8.88178e-16	-6.92268	-7.68043
TOTAL ANABOLIC
Amino Acids		MW	C	H	O	N	γ	ΔHf	ΔGf	ΔSf	g/g dry
-0.0650921	Glucose (s)	180.157	6	12	6	0	24	-1262.19	-915.9		0.534446
-0.00668071	Arginine	174.202	6	14	2	4	22	-433.711	-229.2		0.0530396
-0.00398	Cysteine	89.0938	3	7	2	1	12	-430.269	-338.82		0.0161605
-0.0197566	Glutamine	146.146	5	10	3	2	18	-805	-528.02		0.13159
-0.002985	Histidine	155.156	6	9	2	3	20	-334.126	-179.8		0.0211075
-0.00653856	Isoleucine	131.174	6	13	2	1	30	-527.529	-343.9		0.039089
-0.00994999	Lysine	146.189	6	14	2	2	28	-514.95	-303.8		0.0662919			\mathrm{0.065~Glc+0.007~Arg + 0.004~Cys +0.020~Gln +0.003~His +0.007~Ile}\\
-0.00241643	Methionine	117.147	5	11	2	1	24	-495.109	-502.92		0.0129012			\shoveleft{\mathrm{ + 0.010~Lys+ 0.002~Met + 0.005~Phe +0.009~Thr +0.002~Trp +0.005~Tyr }}\\
-0.00497499	Phenylalanine	165.191	9	11	2	1	40	-400.462	-207.1		0.0374545			\shoveleft{\mathrm{+0.010~Val+ 0.013~Ala +0.006~Asn + 0.008~Asp +0.011~Gly +0.011~Leu}}\\
-0.00852856	Threonine	119.12	4	9	3	1	16	-635.482	-529.3		0.0463004			\shoveleft{\mathrm{+0.007~Pro +0.010~Ser \rightarrow }}\\
-0.00156357	Tryptophan	204.228	11	12	2	2	46	-405.2	-114.7		0.0145531			\shoveright{\mathrm{1.000~\dcma+0.005~Glu +0.076~\coo +0.240~H_2O}}\\
-0.00497499	Tyrosine	181.191	9	11	3	1	38	-573.256	-370.7		0.0410821			\Delta H = -7.5 \units{kJ/mol} \quad \Delta G = -2.8 \units{kJ/mol}
-0.00980785	Valine	117.147	5	11	2	1	24	-611.99	-358.65		0.0523637
-0.0127928	Alanine	89.0938	3	7	2	1	12	-554.8	-371		0.0519444
-0.00625428	Asparagine	132.119	4	8	3	2	12	-766.09	-525.93		0.0376587
-0.00781785	Aspartic acid	133.104	4	7	4	1	12	-943.41	-695.88		0.0474243
0.00540023	Glutamic acid	147.13	5	9	4	1	18	-979.89	-697.47		-0.0362109
-0.0106607	Glycine	75.067	2	5	2	1	6	-523	-379.91		0.0364719
-0.0106607	Leucine	131.174	6	13	2	1	30	-643.37	-352.25		0.0637321
-0.00653856	Proline	115.132	5	9	2	1	22	-439.027	-285.6		0.0343084
-0.0100921	Serine	105.093	3	7	3	1	10	-603.062	-510.87		0.0483372
0.0761071	CO2 (aq)	44.0098	1	0	2	0	0	-413.8	-385.98		-0.152651
0.240422	H2O (l)	18.0152	0	2	1	0	0	-285.83	-237.19		-0.197396
1	DCW	21.942	1	1.67691	0.335507	0.205111	4.39057	-73.0023	-31.9463	-137.703	-1
			2.22045e-16	2.22045e-16	2.77556e-16	5.55112e-17	8.88178e-16	-7.51219	-2.77147
Soy hydrolysate		MW	C	H	O	N	γ	ΔHf	ΔGf	ΔSf		g/g DCW	g/g WCW	mol C/mol	%C
-0.0650921	Glucose (s)	180.157	6	12	6	0	24	-1262.19	-915.9			0.534446	0.160334	0.390553	0.362931
-0.192292	Soy hydrolysate	128.168	4.81127	9.49296	2.67935	1.2811	19.536	-563.285	-309.87	-849.959		1.12322	0.336967	0.92517	0.859738
-0.0197566	Glutamine	146.146	5	10	3	2	18	-805	-528.02			0.13159	0.039477	0.0987832	0.0917968
-0.00376269	Tyrosine	181.191	9	11	3	1	38	-573.256	-370.7			0.0310712	0.00932137	0.0338642	0.0314692
0.141574	Unused AA	72.8873	2.62945	4.85772	1.75305	0.596935	10.0786	-352.666	-214.62	-463.007		-0.470283	-0.141085	-0.372263	-0.345935
0.0761071	CO2 (aq)	44.0098	1	0	2	0	0	-413.8	-385.98
0.240422	H2O (l)	18.0152	0	2	1	0	0	-285.83	-237.19
1	DCW	21.942	1	1.67691	0.335507	0.205111	4.39057	-73.0023	-31.9463	-137.703
			-2.22045e-16	2.22045e-16	5.55112e-17	2.77556e-17	0	-14.6085	-17.7022
Guan & Kemp's Catabolic reactions
4-28 h		MW	C	H	O	N	γ	ΔHf	ΔGf	ΔSf		Lactate per glucose		2.12
-1	Glucose (s)	180.157	6	12	6	0	24	-1262.19	-915.9			Gln per glucose		0.24
-0.72	O2 (aq)	31.9988	0	0	2	0	-4	-11.7	16.4
-0.24	Glutamine	146.146	5	10	3	2	18	-805	-528.02
0.48	NH3 (aq)	17.0304	0	3	0	1	0	-80.29	-26.5
2.12	Lactate	90.0786	3	6	3	0	12	-686.64	-516.72			RQ		1.16667
0.84	CO2 (aq)	44.0098	1	0	2	0	0	-413.8	-385.98
0.12	H2O (l)	18.0152	0	2	1	0	0	-285.83	-237.19
			0	-1.77636e-15	-8.88178e-16	0	0	-412.294	-430.036
28-51 h		MW	C	H	O	N	γ	ΔHf	ΔGf	ΔSf		Lactate per glucose		2.01
-1	Glucose (s)	180.157	6	12	6	0	24	-1262.19	-915.9			Gln per glucose		0.12
-0.51	O2 (aq)	31.9988	0	0	2	0	-4	-11.7	16.4
-0.12	Glutamine	146.146	5	10	3	2	18	-805	-528.02
0.24	NH3 (aq)	17.0304	0	3	0	1	0	-80.29	-26.5
2.01	Lactate	90.0786	3	6	3	0	12	-686.64	-516.72			RQ		1.11765
0.57	CO2 (aq)	44.0098	1	0	2	0	0	-413.8	-385.98
0.21	H2O (l)	18.0152	0	2	1	0	0	-285.83	-237.19
			0	1.77636e-15	0	0	-3.55271e-15	-330.549	-343.887
51-76 h		MW	C	H	O	N	γ	ΔHf	ΔGf	ΔSf		Lactate per glucose		1.91
-1	Glucose (s)	180.157	6	12	6	0	24	-1262.19	-915.9			Gln per glucose		0.084
-0.648	O2 (aq)	31.9988	0	0	2	0	-4	-11.7	16.4
-0.084	Glutamine	146.146	5	10	3	2	18	-805	-528.02
0.168	NH3 (aq)	17.0304	0	3	0	1	0	-80.29	-26.5
1.91	Lactate	90.0786	3	6	3	0	12	-686.64	-516.72			RQ		1.06481
0.69	CO2 (aq)	44.0098	1	0	2	0	0	-413.8	-385.98
0.438	H2O (l)	18.0152	0	2	1	0	0	-285.83	-237.19
			0	0	0	0	0	-398.295	-411.976
76-100 h		MW	C	H	O	N	γ	ΔHf	ΔGf	ΔSf		Lactate per glucose		1.94
-1	Glucose (s)	180.157	6	12	6	0	24	-1262.19	-915.9			Gln per glucose		0.14
-0.81	O2 (aq)	31.9988	0	0	2	0	-4	-11.7	16.4
-0.14	Glutamine	146.146	5	10	3	2	18	-805	-528.02
0.28	NH3 (aq)	17.0304	0	3	0	1	0	-80.29	-26.5
1.94	Lactate	90.0786	3	6	3	0	12	-686.64	-516.72			RQ		1.08642
0.88	CO2 (aq)	44.0098	1	0	2	0	0	-413.8	-385.98
0.46	H2O (l)	18.0152	0	2	1	0	0	-285.83	-237.19
			0	0	-8.88178e-16	0	3.55271e-15	-465.822	-482.088
100-122 h		MW	C	H	O	N	γ	ΔHf	ΔGf	ΔSf		Lactate per glucose		1.77
-1	Glucose (s)	180.157	6	12	6	0	24	-1262.19	-915.9			Gln per glucose		0.13
-1.275	O2 (aq)	31.9988	0	0	2	0	-4	-11.7	16.4
-0.13	Glutamine	146.146	5	10	3	2	18	-805	-528.02
0.26	NH3 (aq)	17.0304	0	3	0	1	0	-80.29	-26.5
1.77	Lactate	90.0786	3	6	3	0	12	-686.64	-516.72			RQ		1.05098
1.34	CO2 (aq)	44.0098	1	0	2	0	0	-413.8	-385.98
0.95	H2O (l)	18.0152	0	2	1	0	0	-285.83	-237.19
			0	-1.77636e-15	0	0	0	-680.501	-700.395
Average Lac/Glc		1.95
Average RQ		1.09731
Metabolic power example
West's correlation		3000	pg/cell	60	pW/cell
		M^0.75=	405.36	A=	0.148017
Metabolic power of WT CHO:
Dry mass of cell		350	pg	Wet mass	1166.67	pg
% Dry matter		0.3		Predicted m power	29.5475	pW
				cell volume	1166.67	fL
				cell diam	13.0612	um
Overall reaction at parameters of the analysis:
Lac/Glc ratio		1.77				Wet mass	3000	pg/cell
Gln/Glc		0.13				Predicted m power	59.9933	pW/cell
Dry mass of cell		900	pg			cell volume	2912.62	fL
% Dry matter		0.3				cell diam	17.7186	um
Hydrated cell density		1.03	pg/fL			mu	0.0288811	/h
double time		24	h			Catabolism extent	0.00773766	mol/mol DCM-h
Catabolic reaction		MW	C	H	O	N	γ	ΔHf	ΔGf	ΔSf
-1	Glucose (s)	180.157	6	12	6	0	24	-1262.19	-915.9					%anabolic	0.195468
-1.275	O2 (aq)	31.9988	0	0	2	0	-4	-11.7	16.4
-0.13	Glutamine	146.146	5	10	3	2	18	-805	-528.02
0.26	NH3 (aq)	17.0304	0	3	0	1	0	-80.29	-26.5
1.77	Lactate	90.0786	3	6	3	0	12	-686.64	-516.72
1.34	CO2 (aq)	44.0098	1	0	2	0	0	-413.8	-385.98
0.95	H2O (l)	18.0152	0	2	1	0	0	-285.83	-237.19
			0	-1.77636e-15	-1.77636e-15	0	3.55271e-15	-680.501	-700.395
OVERALL REACTION (mol/mol DCW)																Short name	As single input			DMEM/F12							Practical
Amino Acids		MW	C	H	O	N	γ	ΔHf	ΔGf	ΔSf	g/g dry						g	mass frac		g/L	as			g as pure	mass frac		g Glc/g WCW
-0.333006	Glucose (s)	180.157	6	12	6	0	24	-1262.19	-915.9		2.73419					Glc	59.9935	0.716135		3151			180.157	3151	0.759813		0.820256
-0.00668071	Arginine	174.202	6	14	2	4	22	-433.711	-229.2		0.0530396					Arg	1.16379	0.0138921		147.5	Arg-HCL		210.662	121.972	0.0294115		0.0287074
-0.00398	Cysteine	89.0938	3	7	2	1	12	-430.269	-338.82		0.0161605					Cys	0.354593	0.00423273		17.56	Cys-HCL-H2O		175.64	8.90735	0.00214786		0.00932851
-0.0545855	Glutamine	146.146	5	10	3	2	18	-805	-528.02		0.363569					Gln	7.97743	0.0952256		365			146.146	365	0.0880138		0.19191
-0.002985	Histidine	155.156	6	9	2	3	20	-334.126	-179.8		0.0211075					His	0.46314	0.00552845		31.48	His-HCL-H2O		209.616	23.3012	0.00561871		0.0116606
-0.00653856	Isoleucine	131.174	6	13	2	1	30	-527.529	-343.9		0.039089					Ile	0.857691	0.0102382		54.47			131.174	54.47	0.0131346		0.0383135
-0.00994999	Lysine	146.189	6	14	2	2	28	-514.95	-303.8		0.0662919			\mathrm{0.333~Glc+0.342~O_2+0.007~Arg + 0.004~Cys +0.055~Gln +0.003~His }\\		Lys	1.45458	0.0173631		91.25	Lys-HCl		182.65	73.0344	0.0176111		0.0544163
-0.00241643	Methionine	117.147	5	11	2	1	24	-495.109	-502.92		0.0129012			\shoveleft{\mathrm{+0.007~Ile + 0.010~Lys+ 0.002~Met + 0.005~Phe +0.009~Thr +0.002~Trp }}\\		Met	0.283078	0.00337907		17.24			149.2	13.5363	0.00326407		0.0113275
-0.00497499	Phenylalanine	165.191	9	11	2	1	40	-400.462	-207.1		0.0374545			\shoveleft{\mathrm{ +0.005~Tyr +0.010~Val+ 0.013~Ala +0.006~Asn + 0.008~Asp +0.011~Gly}}\\		Phe	0.821826	0.00981004		35.48			165.191	35.48	0.00855543		0.0388688
-0.00852856	Threonine	119.12	4	9	3	1	16	-635.482	-529.3		0.0463004			\shoveleft{\mathrm{ +0.011~Leu+0.007~Pro +0.010~Ser \rightarrow }}\\		Thr	1.01592	0.0121269		53.45			119.12	53.45	0.0128886		0.0266529
-0.00156357	Tryptophan	204.228	11	12	2	2	46	-405.2	-114.7		0.0145531			\shoveright{\mathrm{~\dcma+0.005~Glu +0.070~NH_3+0.474~Lac +0.435~CO_2 +0.495~H_2O}}\\		Trp	0.319325	0.00381174		9.02			204.228	9.02	0.00217503		0.0140483
-0.00497499	Tyrosine	181.191	9	11	3	1	38	-573.256	-370.7		0.0410821			\Delta H = -190 \units{kJ/mol} \quad \Delta G = -190 \units{kJ/mol}		Tyr	0.901423	0.0107602		55.79	Tyr-disodium-dihydrate		261.18	38.7037	0.00933277		0.0369254
-0.00980785	Valine	117.147	5	11	2	1	24	-611.99	-358.65		0.0523637					Val	1.14896	0.013715		52.85			117.147	52.85	0.0127439		0.0459762
-0.0127928	Alanine	89.0938	3	7	2	1	12	-554.8	-371		0.0519444					Ala	1.13976	0.0136052		4.45			89.0938	4.45	0.00107305		0.0299845
-0.00625428	Asparagine	132.119	4	8	3	2	12	-766.09	-525.93		0.0376587					Asn	0.826308	0.00986354		7.5	Asp-H2O		150.13	6.60022	0.00159154		0.0146591
-0.00781785	Aspartic acid	133.104	4	7	4	1	12	-943.41	-695.88		0.0474243					Asp	1.04058	0.0124213		6.65			133.104	6.65	0.00160354		0.0183239
0.00540023	Glutamic acid	147.13	5	9	4	1	18	-979.89	-697.47		0					Glu	0	0		7.35			147.13	7.35	0.00177233		0
-0.0106607	Glycine	75.067	2	5	2	1	6	-523	-379.91		0.0364719					Gly	0.800267	0.00955269		18.75			75.067	18.75	0.00452126		0.0124935
-0.0106607	Leucine	131.174	6	13	2	1	30	-643.37	-352.25		0.0637321					Leu	1.39841	0.0166926		59.05			131.174	59.05	0.014239		0.0624677
-0.00653856	Proline	115.132	5	9	2	1	22	-439.027	-285.6		0.0343084					Pro	0.752795	0.00898603		17.25			115.132	17.25	0.00415956		0.0280966
-0.0100921	Serine	105.093	3	7	3	1	10	-603.062	-510.87		0.0483372					Ser	1.06061	0.0126604		26.25			105.093	26.25	0.00632976		0.019712
-0.34159	O2 (aq)	31.9988	0	0	2	0	-4	-11.7	16.4		0.498154
0.0696577	NH3 (aq)	17.0304	0	3	0	1	0	-80.29	-26.5		0																0.693873
0.474208	Lactate	90.0786	3	6	3	0	12	-686.64	-516.72		0
0.435112	CO2 (aq)	44.0098	1	0	2	0	0	-413.8	-385.98		0
0.49494	H2O (l)	18.0152	0	2	1	0	0	-285.83	-237.19		0
1	DCW	21.942	1	1.67691	0.335507	0.205111	4.39057	-73.0023	-31.9463	-137.703	0
			-4.44089e-16	2.22045e-15	-8.32667e-16	5.55112e-17	2.66454e-15	-189.828	-190.417
Soy hydrolysate		MW	C	H	O	N	γ	ΔHf	ΔGf	ΔSf	g/g dry	g/g wet
-0.333006	Glucose (s)	180.157	6	12	6	0	24	-1262.19	-915.9		-2.73419	-0.820256		\mathrm{0.333~Glc+0.342~O_2+0.055~Gln + 0.004~Tyr }\\
-0.192292	Soy hydrolysate	128.168	4.81127	9.49296	2.67935	1.2811	19.536	-563.285	-309.87		-1.12322	-0.336967		\shoveleft{\mathrm{+0.192~Soy~Hydr.~(C_{4.81}H_{9.49}O_{2.68}N_{1.28})\rightarrow}}\\
-0.0545855	Glutamine	146.146	5	10	3	2	18	-805	-528.02		-0.363569	-0.109071		\shoveright{\mathrm{~\dcma+0.070~NH_3+0.474~Lac +0.435~CO_2 +0.495~H_2O}}\\
-0.00376269	Tyrosine	181.191	9	11	3	1	38	-573.256	-370.7		-0.0310712	-0.00932137		\shoveright{\mathrm{+0.142~Unused~AA~(C_{2.63}H_{4.86}O_{1.75}N_{0.60})}}\\
0.141574	Unused AA	72.8873	2.62945	4.85772	1.75305	0.596935	10.0786	-352.666	-214.62		0.470283	0.141085		\Delta H = -197 \units{kJ/mol} \quad \Delta G = -205 \units{kJ/mol}
-0.34159	O2 (aq)	31.9988	0	0	2	0	-4	-11.7	16.4		-0.498154	-0.149446
0.0696577	NH3 (aq)	17.0304	0	3	0	1	0	-80.29	-26.5		0.0540652	0.0162196
0.474208	Lactate	90.0786	3	6	3	0	12	-686.64	-516.72		1.94677	0.584031
0.435112	CO2 (aq)	44.0098	1	0	2	0	0	-413.8	-385.98		0.872719	0.261816
0.49494	H2O (l)	18.0152	0	2	1	0	0	-285.83	-237.19		0.406365	0.121909
1	DCW	21.942	1	1.67691	0.335507	0.205111	4.39057	-73.0023	-31.9463	-137.703	1	0.3
			0	4.44089e-16	5.55112e-17	5.55112e-17	8.88178e-16	-196.924	-205.348
Calorie efficiency (Sec 4)
Cell mass				Corn				Soy							\multicolumn{3}{l}{\textbf{Reaction~\ref{rxn:2_wildProcessAA}}}					\\
g/g wet		cal/g		g/g wet		cal/g		g/g wet		cal/g					0.82 g glucose	&	1.4 g corn	&	1.5 cal	\\
0.045	Lipid	9		0.015	Lipid	9		0.0872093	Lipid	9					0.69 g aminos	&	1.2 g corn	&	1.3 cal	\\
0.21	Protein	4		0.034	Protein	4		0.180233	Protein	4					\hline
0.03	Carbohydrate	4		0.21	Carbohydrate	4		0.0813953	Carbohydrate	4					Total inputs	&	2.5 g plants	&	2.8 cal	\\
		1.365				1.111				1.8314					Conversion	&	2.1 cal/cal	&	48\%	\\
															\\
With amino acids, per g of wet cells							calories				protein				\multicolumn{3}{l}{\textbf{Reaction~\ref{rxn:2_wildProcessHydr}}}					\\
0.820256	g glucose				1.37803	g corn	1.53099	cal			0.046853	g			0.82 g glucose	&	1.4 g corn	&	1.5 cal	\\
0.693873	g glucose in aminos		0	g glucose	1.16571	g corn	1.2951	cal			0.039634	g			0.12 g aminos	&	0.4 g corn	&	0.4 cal	\\
	g soy hydrolysate				0	g soy	0	cal			0	g			0.34 g soy hydrolysate	&	1.8 g soy	&	3.2 cal	\\
					2.54374		2.82609	cal inputs/g cells	2.0704	cal/cal	0.086487	g inputs/g cells			\hline
									0.482999	calorie efficiency					Total inputs	&	3.5 g plants	&	5.2 cal	\\
With hydrolysate, per g of wet cells							calories				protein				Conversion	&	3.8 cal/cal	&	26\%	\\
0.820256	g glucose				1.37803	g corn	1.53099	cal			0.046853	g			\\
0.118392	g glutamine		0.219838	g glucose	0.369327	g corn	0.410323	cal			0.0125571	g
0.336967	g soy hydrolysate				1.77015	g soy	3.24184	cal			0.319038	g
					3.5175		5.18315	cal inputs/g cells	3.79718	calories per calorie	0.378448	g inputs/g cells
g corn per g glucose		1.68							0.263353	calorie efficiency
g soy per g hydrolysate		5.25319
SOUR references for CHO culture:				4	nmol/Mmcell-min		0.24	pmol O2/cell-h			Need to find this reference again
							0.25-0.3	pmol O2/cell-h			Xing, Zizhuo, Brian M Kenty, Zheng Jian Li, and Steven S Lee. “Scale‐up Analysis for a CHO Cell Culture Process in Large‐scale Bioreactors.” Biotechnology and Bioengineering 103, no. 4 (2009): 14.
Calculated SOUR							0.404656	pmol O2/cell-h			Is a function of cell mass--mine are bigger than CHO
Calculated RQ							1.27378
Metabolic power per cell (check)				-0.0720004	W/g	-64.8004	pW/cell
May be slightly off since uncorrected for anabolism
(Anabolism energy has high expected error due to correlations)
				0.25
Dry mass	Wet mass	Diam	Volume	Max	Max	Max		Glc		O2		NH3			SOUR
pg/cell	pg/cell	um	fL/cell	MMcell/mL	g/L dry	g/L wet		pg/cell-h	mg/g-h	pg/cell-h	mg/g-h	pg/cell-h	mg/g-h		pmol/cell-h	mol/cell-s
300	1000	12.2854	970.874	257.5	77.25	257.5		-29.7141	-29.7141	-5.6804	-5.6804	0.616501	0.616501		0.177513	4.93091e-17				1,000	&	12.3	&	258	&	258	&	0.178	&	5.68	\\
350	1166.67	12.9331	1132.69	220.714	77.25	257.5		-33.5601	-28.7658	-6.3766	-5.46566	0.69206	0.593194		0.199269	5.53524e-17
450	1500	14.0632	1456.31	171.667	77.25	257.5		-40.9441	-27.2961	-7.69924	-5.13282	0.835607	0.557071		0.240601	6.68336e-17				1,500	&	14.1	&	172	&	258	&	0.241	&	5.13	\\
540	1800	14.9444	1747.57	143.056	77.25	257.5		-47.3151	-26.2862	-8.82742	-4.90412	0.958049	0.53225		0.275857	7.66269e-17
600	2000	15.4786	1941.75	128.75	77.25	257.5		-51.4464	-25.7232	-9.55326	-4.77663	1.03683	0.518413		0.298539	8.29276e-17				2,000	&	15.5	&	129	&	258	&	0.299	&	4.78	\\
750	2500	16.6738	2427.18	103	77.25	257.5		-61.4469	-24.5787	-11.2936	-4.51746	1.22571	0.490285		0.352926	9.80351e-17				2,500	&	16.7	&	103	&	258	&	0.353	&	4.52	\\
900	3000	17.7186	2912.62	85.8333	77.25	257.5		-71.0697	-23.6899	-12.9485	-4.31617	1.40532	0.468439		0.404641	1.124e-16				3,000	&	17.7	&	86	&	258	&	0.405	&	4.32	\\
1050	3500	18.6528	3398.06	73.5714	77.25	257.5		-80.3928	-22.9694	-14.5355	-4.153	1.57756	0.45073		0.454235	1.26176e-16				3,500	&	18.7	&	74	&	258	&	0.454	&	4.15	\\
1200	4000	19.5018	3883.5	64.375	77.25	257.5		-89.4692	-22.3673	-16.0666	-4.01665	1.74373	0.435932		0.502081	1.39467e-16				4,000	&	19.5	&	64	&	258	&	0.502	&	4.02	\\
1350	4500	20.2827	4368.93	57.2222	77.25	257.5		-98.3369	-21.8526	-17.5505	-3.9001	1.90477	0.423283		0.548452	1.52348e-16				4,500	&	20.3	&	57	&	258	&	0.548	&	3.90	\\
1500	5000	21.0077	4854.37	51.5	77.25	257.5		-107.025	-21.4049	-18.9936	-3.79871	2.06139	0.412279		0.593549	1.64875e-16				5,000	&	21.0	&	52	&	258	&	0.594	&	3.80	\\
450	1500	14.0632	1456.31	30	13.5	45

## Sheet: 2.1IMP
MAMMALIAN CELL COMPOSITION AND C-FORMULA
Constituent formulas
	C	H	O	N
Lipid	16	32	2	0	Palmitate		Alberts-Molecular Biology of the Cell (4th ed--not in later eds)
16.0267	1	2	0.125	0			water	0.7
1 mol	192.176	32.2528	31.9988	0			inorg ions	0.01	Dry organic
Carbohydrate	1	2	1	0			metabolites	0.03
30.0262	1	2	1	0			proteins	0.18	0.683112
1 mol	12.011	2.0158	15.9994	0			RNA	0.011	0.0417457
RNA/DNA	9.5	10.75	7	3.75	(Xiu et al 1999)		DNA	0.0025	0.00948767
30.4695	1	1.13158	0.736842	0.394737			Phospholipid	0.03	0.113852
1 mol	114.104	10.8349	111.996	52.5251			Other lipid	0.02	0.0759013
Protein	4.84237	7.62349	1.48494	1.34839			Polysacch	0.02	0.0759013
22.4043	1	1.57433	0.306656	0.278457
1 mol	58.1617	7.68372	23.7581	18.8865
Cell composition used here
Protein is varied; lipid balances; others fixed
			Wt% from formula
wt%			C	H	O	N		mol/mol
0.15	Lipid		0.749436	0.125777	0.124787	0		0.205363
0.1	Carbohydrate		0.400017	0.0671347	0.532848	0		0.0730761
0.05	RNA/DNA		0.394197	0.0374315	0.386912	0.181459		0.0360065
0.7	Protein		0.536101	0.0708241	0.218989	0.174085		0.685554
	Aggregate		0.547398	0.0770286	0.244641	0.130933
Animal dry cell mass formula
		MW	C	H	O	N	γ	ΔHf	ΔGf	ΔSf
1	DCMA	21.942	1	1.67691	0.335507	0.205111	4.39057	-73.0023	-31.9463	-137.703
CONSTITUENT REACTIONS
LIPID SYNTHESIS
		MW	C	H	O	N	γ	ΔHf	ΔGf	ΔSf
-0.0492016	Glucose (s)	180.157	6	12	6	0	24	-1262.19	-915.9
0.0898464	CO2 (aq)	44.0098	1	0	2	0	0	-413.8	-385.98
0.0898464	H2O (l)	18.0152	0	2	1	0	0	-285.83	-237.19
0.205363	Lipid	16.0267	1	2	0.125	0	5.75	-54.0193	-17.8429	-121.336
			0	0	4.16334e-17	0	0	-11.851	-14.5901
CARBOHYDRATE SYNTHESIS
		MW	C	H	O	N	γ	ΔHf	ΔGf	ΔSf
-0.0121794	Glucose (s)	180.157	6	12	6	0	24	-1262.19	-915.9
0	CO2 (aq)	44.0098	1	0	2	0	0	-413.8	-385.98
0	H2O (l)	18.0152	0	2	1	0	0	-285.83	-237.19
0.0730761	Carbohydr	30.0262	1	2	1	0	4	-205.214	-147.283	-194.301
			0	0	0	0	0	0.376442	0.392222
NUCLEIC ACID SYNTHESIS
		MW	C	H	O	N	γ	ΔHf	ΔGf	ΔSf
-0.00371119	Glucose (s)	180.157	6	12	6	0	24	-1262.19	-915.9
-0.0142131	Glutamine	146.146	5	10	3	2	18	-805	-528.02
0.0142131	Glutamic acid	147.13	5	9	4	1	18	-979.89	-697.47
-0.0137393	CO2 (aq)	44.0098	1	0	2	0	0	-413.8	-385.98
0.00900162	H2O (l)	18.0152	0	2	1	0	0	-285.83	-237.19
0.0360065	RNA	30.4695	1	1.13158	0.736842	0.394737	2.47368	-119.356	-72.5558	-156.97
			-6.93889e-18	0	0	0	-1.38778e-17	1.0133	1.5462
PROTEIN SYNTHESIS								207 random proteins	Moles in		Soy meal		Moles in	Moles in		Suppl.	Excess		Mass N in
	Short name							Xie and Zhou (in Ozturk and Hu)	1		https://ussec.org/wp-content/uploads/2015/10/US-Soybean-Meal-Information.pdf	https://www.researchgate.net/publication/242405087_Buckwheat_Protein_Suppresses_Plasma_Cholesterol_More_Strongly_than_Soy_Protein_Isolate_in_Rats_by_Enhancing_Fecal_Excretion_of_Steroids	1	1.35824					1 mole
		MW	C	H	O	N		Mole	mole		Mass	Mole	C-mole	moles		moles	moles		g
Arginine	Arg	174.202	6	14	2	4		0.0471888	0.0471888		3.43	2.43	0.0562299	0.076374			0.0291852		3.15038
Cysteine	Cys	89.0938	3	7	2	1		0.0281124	0.0281124		0.73	0.12	0.0233993	0.0317819			0.00366948		0.327747
Glutamine	Gln	146.146	5	10	3	2		0.0391566	0.0391566		0	0	0	0		0.0391566	0		0
Histidine	His	155.156	6	9	2	3		0.0210843	0.0210843		1.22	0.9	0.0224553	0.0304997			0.0094154		0.943573
Isoleucine	Ile	131.174	6	13	2	1		0.0461847	0.0461847		2.1	2.17	0.0457191	0.0620977			0.015913		0.640374
Lysine	Lys	146.189	6	14	2	2		0.0702811	0.0702811		2.99	2.31	0.0584096	0.0793345			0.00905335		1.63625
Methionine	Met	117.147	5	11	2	1		0.0170683	0.0170683		0.68	0.45	0.0165769	0.0225155			0.0054472		0.232188
Phenylalanine	Phe	165.191	9	11	2	1		0.0351406	0.0351406		2.33	1.84	0.0402806	0.0547108			0.0195703		0.564198
Threonine	Thr	119.12	4	9	3	1		0.060241	0.060241		1.85	1.59	0.0443521	0.060241			1.38778e-17		0.621227
Tryptophan	Trp	204.228	11	12	2	2		0.0110442	0.0110442		0.65	0	0.00908919	0.0123453			0.00130116		0.254619
Tyrosine	Tyr	181.191	9	11	3	1		0.0351406	0.0351406		0.4	1.11	0.0063045	0.00856305		0.0265775	0		0.0883053
Valine	Val	117.147	5	11	2	1		0.0692771	0.0692771		2.26	2.48	0.0550938	0.0748308			0.00555374		0.771683
Alanine	Ala	89.0938	3	7	2	1		0.0903614	0.0903614		2.02	2.49	0.0647487	0.0879445			-0.00241693		0.906916
Asparagine	Asn	132.119	4	8	3	2		0.0441767	0.0441767		0	0	0	0			-0.0441767		0
Aspartic acid	Asp	133.104	4	7	4	1		0.0552209	0.0552209		5.42	5.39	0.116288	0.157948			0.102727		1.62882
Glutamic acid	Glu	147.13	5	9	4	1		0.062249	0.062249		8.58	8.54	0.166537	0.226199			0.16395		2.33264
Glycine	Gly	75.067	2	5	2	1		0.0753012	0.0753012		1.99	3.05	0.0757061	0.102827			0.0275262		1.06039
Leucine	Leu	131.174	6	13	2	1		0.0753012	0.0753012		3.57	3.4	0.0777225	0.105566			0.0302649		1.08864
Proline	Pro	115.132	5	9	2	1		0.0461847	0.0461847		2.34	2.65	0.0580428	0.0788363			0.0326516		0.812988
Serine	Ser	105.093	3	7	3	1		0.0712851	0.0712851		2.32	2.53	0.0630435	0.0856285			0.0143433		0.883032
																			17.944	g N/mol
Protein subreaction-with individual amino acids																			0.147465	%N
		MW	C	H	O	N	γ	ΔHf	ΔGf	ΔSf
-0.00668071	Arginine	174.202	6	14	2	4	22	-433.711	-229.2
-0.00398	Cysteine	89.0938	3	7	2	1	12	-430.269	-338.82
-0.00554357	Glutamine	146.146	5	10	3	2	18	-805	-528.02
-0.002985	Histidine	155.156	6	9	2	3	20	-334.126	-179.8
-0.00653856	Isoleucine	131.174	6	13	2	1	30	-527.529	-343.9
-0.00994999	Lysine	146.189	6	14	2	2	28	-514.95	-303.8			\mathrm{0.007~Arg + 0.004~Cys +0.006~Gln +0.003~His +0.007~Ile + 0.010~Lys}\\
-0.00241643	Methionine	117.147	5	11	2	1	24	-495.109	-502.92			\shoveleft{\mathrm{+ 0.002~Met + 0.005~Phe +0.009~Thr +0.002~Trp +0.005~Tyr +0.010~Val}}\\
-0.00497499	Phenylalanine	165.191	9	11	2	1	40	-400.462	-207.1			\shoveleft{\mathrm{+ 0.013~Ala +0.006~Asn + 0.008~Asp +0.009~Glu +0.011~Gly +0.011~Leu}}\\
-0.00852856	Threonine	119.12	4	9	3	1	16	-635.482	-529.3			\shoveleft{\mathrm{+0.007~Pro +0.010~Ser \rightarrow 0.686~Protein~(CH_{1.57}O_{0.31}N_{0.28})+0.142~H_2O}}\\
-0.00156357	Tryptophan	204.228	11	12	2	2	46	-405.2	-114.7			\Delta H = 2.9 \units{kJ/mol} \quad \Delta G = 9.9 \units{kJ/mol}
-0.00497499	Tyrosine	181.191	9	11	3	1	38	-573.256	-370.7
-0.00980785	Valine	117.147	5	11	2	1	24	-611.99	-358.65
-0.0127928	Alanine	89.0938	3	7	2	1	12	-554.8	-371
-0.00625428	Asparagine	132.119	4	8	3	2	12	-766.09	-525.93
-0.00781785	Aspartic acid	133.104	4	7	4	1	12	-943.41	-695.88
-0.00881285	Glutamic acid	147.13	5	9	4	1	18	-979.89	-697.47
-0.0106607	Glycine	75.067	2	5	2	1	6	-523	-379.91
-0.0106607	Leucine	131.174	6	13	2	1	30	-643.37	-352.25
-0.00653856	Proline	115.132	5	9	2	1	22	-439.027	-285.6
-0.0100921	Serine	105.093	3	7	3	1	10	-603.062	-510.87
0.141574	H2O (l)	18.0152	0	2	1	0	0	-285.83	-237.19
0.685554	Cellular protein	22.4043	1	1.57433	0.306656	0.278457	4.12565	-62.1613	-21.7439	-135.56
			1.11022e-16	2.22045e-16	-8.32667e-17	-2.77556e-17	0	2.94911	9.88021
Protein subreaction-with soy hydrolysate
		MW	C	H	O	N	γ	ΔHf	ΔGf	ΔSf
-0.192292	Soy hydrolysate	128.168	4.81127	9.49296	2.67935	1.2811	19.536	-563.285	-309.87	-849.959
-0.00554357	Glutamine	146.146	5	10	3	2	18	-805	-528.02
-0.00376269	Tyrosine	181.191	9	11	3	1	38	-573.256	-370.7
0.141574	H2O (l)	18.0152	0	2	1	0	0	-285.83	-237.19
0.141574	Unused AA	58.1164	2.12749	3.95418	1.35148	0.496542	8.27155	-273.896	-163.175	-371.359
0.685554	Cellular protein	22.4043	1	1.57433	0.306656	0.278457	4.12565	-62.1613	-21.7439	-135.56
			0	2.22045e-16	2.77556e-17	-2.77556e-17	8.88178e-16	-6.92268	-7.68043
TOTAL ANABOLIC
Amino Acids		MW	C	H	O	N	γ	ΔHf	ΔGf	ΔSf	g/g dry
-0.0650921	Glucose (s)	180.157	6	12	6	0	24	-1262.19	-915.9		0.534446
-0.00668071	Arginine	174.202	6	14	2	4	22	-433.711	-229.2		0.0530396
-0.00398	Cysteine	89.0938	3	7	2	1	12	-430.269	-338.82		0.0161605
-0.0197566	Glutamine	146.146	5	10	3	2	18	-805	-528.02		0.13159
-0.002985	Histidine	155.156	6	9	2	3	20	-334.126	-179.8		0.0211075
-0.00653856	Isoleucine	131.174	6	13	2	1	30	-527.529	-343.9		0.039089
-0.00994999	Lysine	146.189	6	14	2	2	28	-514.95	-303.8		0.0662919			\mathrm{0.065~Glc+0.007~Arg + 0.004~Cys +0.020~Gln +0.003~His +0.007~Ile}\\
-0.00241643	Methionine	117.147	5	11	2	1	24	-495.109	-502.92		0.0129012			\shoveleft{\mathrm{ + 0.010~Lys+ 0.002~Met + 0.005~Phe +0.009~Thr +0.002~Trp +0.005~Tyr }}\\
-0.00497499	Phenylalanine	165.191	9	11	2	1	40	-400.462	-207.1		0.0374545			\shoveleft{\mathrm{+0.010~Val+ 0.013~Ala +0.006~Asn + 0.008~Asp +0.011~Gly +0.011~Leu}}\\
-0.00852856	Threonine	119.12	4	9	3	1	16	-635.482	-529.3		0.0463004			\shoveleft{\mathrm{+0.007~Pro +0.010~Ser \rightarrow }}\\
-0.00156357	Tryptophan	204.228	11	12	2	2	46	-405.2	-114.7		0.0145531			\shoveright{\mathrm{1.000~\dcma+0.005~Glu +0.076~\coo +0.240~H_2O}}\\
-0.00497499	Tyrosine	181.191	9	11	3	1	38	-573.256	-370.7		0.0410821			\Delta H = -7.5 \units{kJ/mol} \quad \Delta G = -2.8 \units{kJ/mol}
-0.00980785	Valine	117.147	5	11	2	1	24	-611.99	-358.65		0.0523637
-0.0127928	Alanine	89.0938	3	7	2	1	12	-554.8	-371		0.0519444
-0.00625428	Asparagine	132.119	4	8	3	2	12	-766.09	-525.93		0.0376587
-0.00781785	Aspartic acid	133.104	4	7	4	1	12	-943.41	-695.88		0.0474243
0.00540023	Glutamic acid	147.13	5	9	4	1	18	-979.89	-697.47		-0.0362109
-0.0106607	Glycine	75.067	2	5	2	1	6	-523	-379.91		0.0364719
-0.0106607	Leucine	131.174	6	13	2	1	30	-643.37	-352.25		0.0637321
-0.00653856	Proline	115.132	5	9	2	1	22	-439.027	-285.6		0.0343084
-0.0100921	Serine	105.093	3	7	3	1	10	-603.062	-510.87		0.0483372
0.0761071	CO2 (aq)	44.0098	1	0	2	0	0	-413.8	-385.98		-0.152651
0.240422	H2O (l)	18.0152	0	2	1	0	0	-285.83	-237.19		-0.197396
1	DCW	21.942	1	1.67691	0.335507	0.205111	4.39057	-73.0023	-31.9463	-137.703	-1
			2.22045e-16	2.22045e-16	2.77556e-16	5.55112e-17	8.88178e-16	-7.51219	-2.77147
Soy hydrolysate		MW	C	H	O	N	γ	ΔHf	ΔGf	ΔSf		g/g DCW	g/g WCW	mol C/mol	%C
-0.0650921	Glucose (s)	180.157	6	12	6	0	24	-1262.19	-915.9			0.534446	0.160334	0.390553	0.362931
-0.192292	Soy hydrolysate	128.168	4.81127	9.49296	2.67935	1.2811	19.536	-563.285	-309.87	-849.959		1.12322	0.336967	0.92517	0.859738
-0.0197566	Glutamine	146.146	5	10	3	2	18	-805	-528.02			0.13159	0.039477	0.0987832	0.0917968
-0.00376269	Tyrosine	181.191	9	11	3	1	38	-573.256	-370.7			0.0310712	0.00932137	0.0338642	0.0314692
0.141574	Unused AA	72.8873	2.62945	4.85772	1.75305	0.596935	10.0786	-352.666	-214.62	-463.007		-0.470283	-0.141085	-0.372263	-0.345935
0.0761071	CO2 (aq)	44.0098	1	0	2	0	0	-413.8	-385.98
0.240422	H2O (l)	18.0152	0	2	1	0	0	-285.83	-237.19
1	DCW	21.942	1	1.67691	0.335507	0.205111	4.39057	-73.0023	-31.9463	-137.703
			-2.22045e-16	2.22045e-16	5.55112e-17	2.77556e-17	0	-14.6085	-17.7022
Guan & Kemp's Catabolic reactions
4-28 h		MW	C	H	O	N	γ	ΔHf	ΔGf	ΔSf		Lactate per glucose		2.12
-1	Glucose (s)	180.157	6	12	6	0	24	-1262.19	-915.9			Gln per glucose		0.24
-0.72	O2 (aq)	31.9988	0	0	2	0	-4	-11.7	16.4
-0.24	Glutamine	146.146	5	10	3	2	18	-805	-528.02
0.48	NH3 (aq)	17.0304	0	3	0	1	0	-80.29	-26.5
2.12	Lactate	90.0786	3	6	3	0	12	-686.64	-516.72			RQ		1.16667
0.84	CO2 (aq)	44.0098	1	0	2	0	0	-413.8	-385.98
0.12	H2O (l)	18.0152	0	2	1	0	0	-285.83	-237.19
			0	-1.77636e-15	-8.88178e-16	0	0	-412.294	-430.036
28-51 h		MW	C	H	O	N	γ	ΔHf	ΔGf	ΔSf		Lactate per glucose		2.01
-1	Glucose (s)	180.157	6	12	6	0	24	-1262.19	-915.9			Gln per glucose		0.12
-0.51	O2 (aq)	31.9988	0	0	2	0	-4	-11.7	16.4
-0.12	Glutamine	146.146	5	10	3	2	18	-805	-528.02
0.24	NH3 (aq)	17.0304	0	3	0	1	0	-80.29	-26.5
2.01	Lactate	90.0786	3	6	3	0	12	-686.64	-516.72			RQ		1.11765
0.57	CO2 (aq)	44.0098	1	0	2	0	0	-413.8	-385.98
0.21	H2O (l)	18.0152	0	2	1	0	0	-285.83	-237.19
			0	1.77636e-15	0	0	-3.55271e-15	-330.549	-343.887
51-76 h		MW	C	H	O	N	γ	ΔHf	ΔGf	ΔSf		Lactate per glucose		1.91
-1	Glucose (s)	180.157	6	12	6	0	24	-1262.19	-915.9			Gln per glucose		0.084
-0.648	O2 (aq)	31.9988	0	0	2	0	-4	-11.7	16.4
-0.084	Glutamine	146.146	5	10	3	2	18	-805	-528.02
0.168	NH3 (aq)	17.0304	0	3	0	1	0	-80.29	-26.5
1.91	Lactate	90.0786	3	6	3	0	12	-686.64	-516.72			RQ		1.06481
0.69	CO2 (aq)	44.0098	1	0	2	0	0	-413.8	-385.98
0.438	H2O (l)	18.0152	0	2	1	0	0	-285.83	-237.19
			0	0	0	0	0	-398.295	-411.976
76-100 h		MW	C	H	O	N	γ	ΔHf	ΔGf	ΔSf		Lactate per glucose		1.94
-1	Glucose (s)	180.157	6	12	6	0	24	-1262.19	-915.9			Gln per glucose		0.14
-0.81	O2 (aq)	31.9988	0	0	2	0	-4	-11.7	16.4
-0.14	Glutamine	146.146	5	10	3	2	18	-805	-528.02
0.28	NH3 (aq)	17.0304	0	3	0	1	0	-80.29	-26.5
1.94	Lactate	90.0786	3	6	3	0	12	-686.64	-516.72			RQ		1.08642
0.88	CO2 (aq)	44.0098	1	0	2	0	0	-413.8	-385.98
0.46	H2O (l)	18.0152	0	2	1	0	0	-285.83	-237.19
			0	0	-8.88178e-16	0	3.55271e-15	-465.822	-482.088
100-122 h		MW	C	H	O	N	γ	ΔHf	ΔGf	ΔSf		Lactate per glucose		1.77
-1	Glucose (s)	180.157	6	12	6	0	24	-1262.19	-915.9			Gln per glucose		0.13
-1.275	O2 (aq)	31.9988	0	0	2	0	-4	-11.7	16.4
-0.13	Glutamine	146.146	5	10	3	2	18	-805	-528.02
0.26	NH3 (aq)	17.0304	0	3	0	1	0	-80.29	-26.5
1.77	Lactate	90.0786	3	6	3	0	12	-686.64	-516.72			RQ		1.05098
1.34	CO2 (aq)	44.0098	1	0	2	0	0	-413.8	-385.98
0.95	H2O (l)	18.0152	0	2	1	0	0	-285.83	-237.19
			0	-1.77636e-15	0	0	0	-680.501	-700.395
Average Lac/Glc		1.95
Average RQ		1.09731
Metabolic power example
West's correlation		3000	pg/cell	60	pW/cell
		M^0.75=	405.36	A=	0.148017
Metabolic power of WT CHO:
Dry mass of cell		350	pg	Wet mass	1166.67	pg
% Dry matter		0.3		Predicted m power	29.5475	pW
				cell volume	1166.67	fL
				cell diam	13.0612	um
Overall reaction at parameters of the analysis:
Lac/Glc ratio		0.5				Wet mass	3000	pg/cell
Gln/Glc		0.025				Predicted m power	59.9933	pW/cell
Dry mass of cell		900	pg			cell volume	2912.62	fL										Compare wild and improved
% Dry matter		0.3				cell diam	17.7186	um												2.1WT		2.1IMP		No Warburg
Hydrated cell density		1.03	pg/fL			mu	0.0288811	/h									A247	Glc	&	-0.333006	&	-0.147017	&	-0.128719	\\	0.558516	0.613464
double time		24	h			Catabolism extent	0.00236608	mol/mol DCM-h									A250	Gln	&	-0.0545855	&	-0.0218048	&	-0.0197566	\\	0.600539	0.63806
																	A268	\oo	&	-0.34159	&	-0.377878	&	-0.381761	\\
Catabolic reaction		MW	C	H	O	N	γ	ΔHf	ΔGf	ΔSf							A271	\coo	&	0.435112	&	0.455009	&	0.457868	\\
-1	Glucose (s)	180.157	6	12	6	0	24	-1262.19	-915.9					%anabolic	0.442753		I274	ΔH		-189.828		-189.828		-189.828
-4.6125	O2 (aq)	31.9988	0	0	2	0	-4	-11.7	16.4
-0.025	Glutamine	146.146	5	10	3	2	18	-805	-528.02
0.05	NH3 (aq)	17.0304	0	3	0	1	0	-80.29	-26.5
0.5	Lactate	90.0786	3	6	3	0	12	-686.64	-516.72
4.625	CO2 (aq)	44.0098	1	0	2	0	0	-413.8	-385.98
4.55	H2O (l)	18.0152	0	2	1	0	0	-285.83	-237.19
			0	0	8.88178e-16	0	-8.88178e-16	-2225.4	-2270.6
OVERALL REACTION (mol/mol DCW)																Short name	As single input			DMEM/F12							Practical
Amino Acids		MW	C	H	O	N	γ	ΔHf	ΔGf	ΔSf	g/g dry						g	mass frac		g/L	as			g as pure	mass frac		g Glc
-0.147017	Glucose (s)	180.157	6	12	6	0	24	-1262.19	-915.9		1.2071					Glc	26.4862	0.582422		3151			180.157	3151	0.759813		0.36213
-0.00668071	Arginine	174.202	6	14	2	4	22	-433.711	-229.2		0.0530396					Arg	1.16379	0.0255914		147.5	Arg-HCL		210.662	121.972	0.0294115		0.0287074
-0.00398	Cysteine	89.0938	3	7	2	1	12	-430.269	-338.82		0.0161605					Cys	0.354593	0.00779738		17.56	Cys-HCL-H2O		175.64	8.90735	0.00214786		0.00932851
-0.0218048	Glutamine	146.146	5	10	3	2	18	-805	-528.02		0.145232					Gln	3.18667	0.0700738		365			146.146	365	0.0880138		0.0766607
-0.002985	Histidine	155.156	6	9	2	3	20	-334.126	-179.8		0.0211075					His	0.46314	0.0101843		31.48	His-HCL-H2O		209.616	23.3012	0.00561871		0.0116606
-0.00653856	Isoleucine	131.174	6	13	2	1	30	-527.529	-343.9		0.039089					Ile	0.857691	0.0188603		54.47			131.174	54.47	0.0131346		0.0383135
-0.00994999	Lysine	146.189	6	14	2	2	28	-514.95	-303.8		0.0662919			\mathrm{0.147~Glc+0.378~O_2+0.007~Arg + 0.004~Cys +0.022~Gln +0.003~His }\\		Lys	1.45458	0.0319857		91.25	Lys-HCl		182.65	73.0344	0.0176111		0.0544163
-0.00241643	Methionine	117.147	5	11	2	1	24	-495.109	-502.92		0.0129012			\shoveleft{\mathrm{+0.007~Ile + 0.010~Lys+ 0.002~Met + 0.005~Phe +0.009~Thr +0.002~Trp }}\\		Met	0.283078	0.00622479		17.24			149.2	13.5363	0.00326407		0.0113275
-0.00497499	Phenylalanine	165.191	9	11	2	1	40	-400.462	-207.1		0.0374545			\shoveleft{\mathrm{ +0.005~Tyr +0.010~Val+ 0.013~Ala +0.006~Asn + 0.008~Asp +0.011~Gly}}\\		Phe	0.821826	0.0180717		35.48			165.191	35.48	0.00855543		0.0388688
-0.00852856	Threonine	119.12	4	9	3	1	16	-635.482	-529.3		0.0463004			\shoveleft{\mathrm{ +0.011~Leu+0.007~Pro +0.010~Ser \rightarrow }}\\		Thr	1.01592	0.0223398		53.45			119.12	53.45	0.0128886		0.0266529
-0.00156357	Tryptophan	204.228	11	12	2	2	46	-405.2	-114.7		0.0145531			\shoveright{\mathrm{~\dcma+0.005~Glu +0.004~NH_3+0.041~Lac +0.455~CO_2 +0.613~H_2O}}\\		Trp	0.319325	0.00702184		9.02			204.228	9.02	0.00217503		0.0140483
-0.00497499	Tyrosine	181.191	9	11	3	1	38	-573.256	-370.7		0.0410821			\Delta H = -190 \units{kJ/mol} \quad \Delta G = -189 \units{kJ/mol}		Tyr	0.901423	0.019822		55.79	Tyr-disodium-dihydrate		261.18	38.7037	0.00933277		0.0369254
-0.00980785	Valine	117.147	5	11	2	1	24	-611.99	-358.65		0.0523637					Val	1.14896	0.0252653		52.85			117.147	52.85	0.0127439		0.0459762
-0.0127928	Alanine	89.0938	3	7	2	1	12	-554.8	-371		0.0519444					Ala	1.13976	0.025063		4.45			89.0938	4.45	0.00107305		0.0299845
-0.00625428	Asparagine	132.119	4	8	3	2	12	-766.09	-525.93		0.0376587					Asn	0.826308	0.0181702		7.5	Asp-H2O		150.13	6.60022	0.00159154		0.0146591
-0.00781785	Aspartic acid	133.104	4	7	4	1	12	-943.41	-695.88		0.0474243					Asp	1.04058	0.0228821		6.65			133.104	6.65	0.00160354		0.0183239
0.00540023	Glutamic acid	147.13	5	9	4	1	18	-979.89	-697.47		0					Glu	0	0		7.35			147.13	7.35	0.00177233		0
-0.0106607	Glycine	75.067	2	5	2	1	6	-523	-379.91		0.0364719					Gly	0.800267	0.0175976		18.75			75.067	18.75	0.00452126		0.0124935
-0.0106607	Leucine	131.174	6	13	2	1	30	-643.37	-352.25		0.0637321					Leu	1.39841	0.0307506		59.05			131.174	59.05	0.014239		0.0624677
-0.00653856	Proline	115.132	5	9	2	1	22	-439.027	-285.6		0.0343084					Pro	0.752795	0.0165537		17.25			115.132	17.25	0.00415956		0.0280966
-0.0100921	Serine	105.093	3	7	3	1	10	-603.062	-510.87		0.0483372					Ser	1.06061	0.0233226		26.25			105.093	26.25	0.00632976		0.019712
-0.377878	O2 (aq)	31.9988	0	0	2	0	-4	-11.7	16.4		0.551073
0.00409624	NH3 (aq)	17.0304	0	3	0	1	0	-80.29	-26.5		0																0.578624
0.0409624	Lactate	90.0786	3	6	3	0	12	-686.64	-516.72		0
0.455009	CO2 (aq)	44.0098	1	0	2	0	0	-413.8	-385.98		0
0.61318	H2O (l)	18.0152	0	2	1	0	0	-285.83	-237.19		0
1	DCW	21.942	1	1.67691	0.335507	0.205111	4.39057	-73.0023	-31.9463	-137.703	0
			0	-4.44089e-16	3.88578e-16	5.55112e-17	-8.88178e-16	-189.828	-188.79
Soy hydrolysate		MW	C	H	O	N	γ	ΔHf	ΔGf	ΔSf	g/g dry	g/g wet																			low	high
-0.147017	Glucose (s)	180.157	6	12	6	0	24	-1262.19	-915.9		-1.2071	-0.36213		\mathrm{0.147~Glc+0.378~O_2+0.022~Gln + 0.004~Tyr }\\									O2 demand	0.165322	kg/kg wet				IHS Limits for PSA		3.47	13.88	kTA of	0.9	O2
-0.192292	Soy hydrolysate	128.168	4.81127	9.49296	2.67935	1.2811	19.536	-563.285	-309.87		-1.12322	-0.336967		\shoveleft{\mathrm{+0.192~Soy~Hydr.~(C_{4.81}H_{9.49}O_{2.68}N_{1.28})\rightarrow}}\\									O2 loss on strip	0.8
-0.0218048	Glutamine	146.146	5	10	3	2	18	-805	-528.02		-0.145232	-0.0435695		\shoveright{\mathrm{~\dcma+0.004~NH_3+0.041~Lac +0.455~CO_2 +0.613~H_2O}}\\									Plant size	50	kTA WCW				Prod. Cost 100% cap		0.1968	0.0993	/kg
-0.00376269	Tyrosine	181.191	9	11	3	1	38	-573.256	-370.7		-0.0310712	-0.00932137		\shoveright{\mathrm{+0.142~Unused~AA~(C_{2.63}H_{4.86}O_{1.75}N_{0.60})}}\\
0.141574	Unused AA	72.8873	2.62945	4.85772	1.75305	0.596935	10.0786	-352.666	-214.62		0.470283	0.141085		\Delta H = -197 \units{kJ/mol} \quad \Delta G = -204 \units{kJ/mol}									Stoich. Demand	8.2661	kTA O2
-0.377878	O2 (aq)	31.9988	0	0	2	0	-4	-11.7	16.4		-0.551073	-0.165322											Stoich+loss	41.3305	kTA O2
0.00409624	NH3 (aq)	17.0304	0	3	0	1	0	-80.29	-26.5		0.00317932	0.000953796
0.0409624	Lactate	90.0786	3	6	3	0	12	-686.64	-516.72		0.168163	0.050449
0.455009	CO2 (aq)	44.0098	1	0	2	0	0	-413.8	-385.98		0.912628	0.273788
0.61318	H2O (l)	18.0152	0	2	1	0	0	-285.83	-237.19		0.503444	0.151033
1	DCW	21.942	1	1.67691	0.335507	0.205111	4.39057	-73.0023	-31.9463	-137.703	1	0.3											https://www.vpsatech.com/PSA-Oxygen-Unit-for-Foundry-Blast-Furnace-Put-into-Production.html
			-2.22045e-16	0	-5.55112e-17	2.77556e-17	-8.88178e-16	-196.924	-203.721														4000	Nm3/h	pure O2
																							178.46	kmol/h
																							50.0259	kTA		0.35	kWh/Nm3
Calorie efficiency (Sec 4)																										0.245153	kWh/kg
Cell mass				Corn				Soy							\multicolumn{3}{l}{\textbf{Reaction~\ref{rxn:2_impProcessAA}}}					\\
g/g wet		cal/g		g/g wet		cal/g		g/g wet		cal/g					0.36 g glucose	&	0.6 g corn	&	0.7 cal	\\
0.045	Lipid	9		0.015	Lipid	9		0.0872093	Lipid	9					0.58 g aminos	&	1.0 g corn	&	1.1 cal	\\
0.21	Protein	4		0.034	Protein	4		0.180233	Protein	4					\hline
0.03	Carbohydrate	4		0.21	Carbohydrate	4		0.0813953	Carbohydrate	4					Total inputs	&	1.6 g plants	&	1.8 cal	\\
		1.365				1.111				1.8314					Conversion	&	1.3 cal/cal	&	78\%	\\
															\\
With amino acids, per g of wet cells							calories				protein				\multicolumn{3}{l}{\textbf{Reaction~\ref{rxn:2_impProcessHydr}}}					\\
0.36213	g glucose				0.608378	g corn	0.675908	cal			0.0206849	g			0.36 g glucose	&	0.6 g corn	&	0.7 cal	\\
0.578624	g glucose in aminos		0	g glucose	0.972088	g corn	1.07999	cal			0.033051	g			0.05 g aminos	&	0.2 g corn	&	0.2 cal	\\
	g soy hydrolysate				0	g soy	0	cal			0	g			0.34 g soy hydrolysate	&	1.8 g soy	&	3.2 cal	\\
					1.58047		1.7559	cal inputs/g cells	1.28637	cal/cal	0.0537358	g inputs/g cells			\hline
									0.77738	calorie efficiency					Total inputs	&	2.6 g plants	&	4.1 cal	\\
With hydrolysate, per g of wet cells							calories				protein				Conversion	&	3.0 cal/cal	&	33\%	\\
0.36213	g glucose				0.608378	g corn	0.675908	cal			0.0206849	g			\\
0.0528908	g glutamine		0.104588	g glucose	0.175708	g corn	0.195212	cal			0.00597407	g
0.336967	g soy hydrolysate				1.77015	g soy	3.24184	cal			0.319038	g
					2.55423		4.11296	cal inputs/g cells	3.01316	calories per calorie	0.345697	g inputs/g cells											0.65
g corn per g glucose		1.68							0.331878	calorie efficiency
g soy per g hydrolysate		5.25319																				0.28	2.49837		1.99869
SOUR references for CHO culture:				4	nmol/Mmcell-min		0.24	pmol O2/cell-h			Need to find this reference again
							0.25-0.3	pmol O2/cell-h			Xing, Zizhuo, Brian M Kenty, Zheng Jian Li, and Steven S Lee. “Scale‐up Analysis for a CHO Cell Culture Process in Large‐scale Bioreactors.” Biotechnology and Bioengineering 103, no. 4 (2009): 14.
Calculated SOUR							0.447644	pmol O2/cell-h			Is a function of cell mass--mine are bigger than CHO
Calculated RQ							1.20412
Metabolic power per cell (check)				-0.0720004	W/g	-64.8004	pW/cell
May be slightly off since uncorrected for anabolism
(Anabolism energy has high expected error due to correlations)
				0.25
Dry mass	Wet mass	Diam	Volume	Max	Max	Max		Glc		O2		NH3			SOUR
pg/cell	pg/cell	um	fL/cell	MMcell/mL	g/L dry	g/L wet		pg/cell-h	mg/g-h	pg/cell-h	mg/g-h	pg/cell-h	mg/g-h		pmol/cell-h	mol/cell-s
300	1000	12.2854	970.874	257.5	77.25	257.5		-12.3008	-12.3008	-6.28384	-6.28384	0.0362535	0.0362535		0.19637	5.45472e-17				1,000	&	12.3	&	258	&	258	&	0.196	&	6.28	\\
350	1166.67	12.9331	1132.69	220.714	77.25	257.5		-14.0127	-12.0109	-7.054	-6.04628	0.0406968	0.034883		0.220437	6.12326e-17
450	1500	14.0632	1456.31	171.667	77.25	257.5		-17.3422	-11.5614	-8.51714	-5.67809	0.0491381	0.0327587		0.266161	7.39335e-17				1,500	&	14.1	&	172	&	258	&	0.266	&	5.68	\\
540	1800	14.9444	1747.57	143.056	77.25	257.5		-20.2547	-11.2526	-9.76517	-5.42509	0.0563384	0.0312991		0.305161	8.47671e-17
600	2000	15.4786	1941.75	128.75	77.25	257.5		-22.1609	-11.0805	-10.5681	-5.28406	0.0609709	0.0304854		0.330254	9.17372e-17				2,000	&	15.5	&	129	&	258	&	0.330	&	5.28	\\
750	2500	16.6738	2427.18	103	77.25	257.5		-26.8263	-10.7305	-12.4934	-4.99736	0.0720784	0.0288314		0.390418	1.0845e-16				2,500	&	16.7	&	103	&	258	&	0.390	&	5.00	\\
900	3000	17.7186	2912.62	85.8333	77.25	257.5		-31.3762	-10.4587	-14.3241	-4.77469	0.0826401	0.0275467		0.447627	1.24341e-16				3,000	&	17.7	&	86	&	258	&	0.448	&	4.77	\\
1050	3500	18.6528	3398.06	73.5714	77.25	257.5		-35.8344	-10.2384	-16.0796	-4.59418	0.0927686	0.0265053		0.502489	1.3958e-16				3,500	&	18.7	&	74	&	258	&	0.502	&	4.59	\\
1200	4000	19.5018	3883.5	64.375	77.25	257.5		-40.2171	-10.0543	-17.7734	-4.44335	0.10254	0.0256351		0.555418	1.54283e-16				4,000	&	19.5	&	64	&	258	&	0.555	&	4.44	\\
1350	4500	20.2827	4368.93	57.2222	77.25	257.5		-44.5361	-9.8969	-19.4149	-4.31442	0.112011	0.0248913		0.606715	1.68532e-16				4,500	&	20.3	&	57	&	258	&	0.607	&	4.31	\\
1500	5000	21.0077	4854.37	51.5	77.25	257.5		-48.8	-9.76	-21.0113	-4.20226	0.121221	0.0242442		0.656603	1.8239e-16				5,000	&	21.0	&	52	&	258	&	0.657	&	4.20	\\

## Sheet: 2.3fedB
Reactor size vs cell density study
DCW formula		MW	C	H	O	N	γ	ΔHf	ΔGf	ΔSf						1	<-- do not delete
1	DCW	21.942	1	1.67691	0.335507	0.205111	4.39057	-73.0023	-31.9463	-137.703
% Dry matter		0.3
Hydrated cell density		1.03	pg/fL
Anabolic CO2	0.0761071
	MW	ΔHf	ΔGf
Glucose (s)	180.157	-1262.19	-915.9
O2 (aq)	31.9988	-11.7	16.4
Glutamine	146.146	-805	-528.02
NH3 (aq)	17.0304	-80.29	-26.5
Lactate	90.0786	-686.64	-516.72
CO2 (aq)	44.0098	-413.8	-385.98
H2O (l)	18.0152	-285.83	-237.19
																																														Solver models
																																														2.3FBD		4FB-005
																																														FALSE		TRUE
Bioreactor geometry																																														2		2
Max work Vol		0.8																																												FALSE		TRUE
L/D ratio		2																																												32767		32767
tank diam:impeller diam		3																																												0		0
emax/e		50
Power number		5	6-blade Rushton
Temperature & pressure
Fermentation temperature		37	C	Media viscosity	0.8	cp
				Vapor pressure water	0.0625993	bar
Fluid density		1000	kg/m3	H O2	1.04241	mmol/L-bar
				H CO2	24.8935	mmol/L-bar
O2 mass transfer
kLa constants		0.075	0.47	0.8	1
DO top		0.2	atmospheric	1.40095	mg/L
	Set by user								Set by solver			Constraint switches & limits										Constraint values									Calculations
	Production	% O2 in	Back	Wet mass of	Double	Doublings	Lac/Glc	Gln/Glc	Gas in	Cell	P/V	Solve	Us top	VVM	Tip speed	Eddy	Vol frac	pCO2	c NH3	O2	mix time	Us	VVM	Impeller	Kolmogorov	vol frac	pCO2	c NH3	c Lac	kLa	mix time*	Max growth	Catab	Catab	Catab	Catab	Catab	Catab	Catab	Catab	Vessel	Final Wk.	Vessel	Cell	Cell	End DCW	q	q	q
	Reactor	gas feed	pressure	cell	Time				solved	Density	150	Row	0.6	0.1	2	20	0.25	100	5			top	Chem	tip speed	Eddy		top	estimate	estimate	ratio	kLa	rate	Stoic	Stoic	Stoic	Stoic	Stoic	Stoic	Stoic	extent	Volume	Volume	Diameter	Density	Density		Glucose (s)	Glutamine	O2 (aq)
			bar	pg	h				kmol/h	MMcell/mL	W/m3		cm/s		m/s	µm		mbar	mmol			cm/s	reference	m/s	µm		mbar	mM	mM			1/h	Glc	O2	Gln	NH3	Lac	CO2	H2O	mol/mol-h	L	L	m	dry g/L	wet g/L	kg	kg/h	kg/h	kmol/h
2.3FBA	STR 20,000	0.21	1.33	3000	24	6	1.77	0.13	4.29191	1.77776	63.3061	FALSE	TRUE	FALSE	FALSE	TRUE	FALSE	FALSE	TRUE	TRUE	FALSE	0.566514	0.100145	1.73068	20.0546	0.00517795	4.32651	5	34.0385	10.1491	0.0919136	0.0288811	-1	-1.275	-0.13	0.26	1.77	1.34	0.95	0.00773766	20000	16000	2.33509	1.59999	5.33329	25.5998	-1.62638	-0.171514	-0.0115101
2.3FBB	STR 20,000	0.21	1.33	3000	24	2	1.77	0.13	4.29191	2.33331	63.3055	FALSE	TRUE	FALSE	FALSE	TRUE	FALSE	FALSE	TRUE	TRUE	FALSE	0.566644	0.100145	1.73068	20.0546	0.00679606	5.67724	5	34.0385	7.70222	0.121125	0.0288811	-1	-1.275	-0.13	0.26	1.77	1.34	0.95	0.00773766	20000	16000	2.33509	2.09998	6.99994	33.5997	-2.13462	-0.225112	-0.0151071
2.3FBB-O2	STR 20,000	0.9	1.33	3000	24	2	1.77	0.13	4.29191	2.33331	63.01	TRUE	TRUE	FALSE	FALSE	TRUE	FALSE	FALSE	TRUE	TRUE	FALSE	0.566644	0.100145	1.72798	20.0781	0.00679606	5.67724	5	34.0385	37.8194	0.0246524	0.0288811	-1	-1.275	-0.13	0.26	1.77	1.34	0.95	0.00773766	20000	16000	2.33509	2.09998	6.99994	33.5997	-2.13462	-0.225112	-0.0151071
2.3FBC	STR 20,000	0.21	1.33	3000	24	6	0.94	0.047	4.33269	12.011	63.298	FALSE	TRUE	FALSE	FALSE	TRUE	FALSE	FALSE	TRUE	TRUE	FALSE	0.573839	0.101096	1.73061	20.0552	0.0349834	29.8897	5	50	1.28478	0.732708	0.0288811	-1	-3.3915	-0.047	0.094	0.94	3.415	3.274	0.00316775	20000	16000	2.33509	10.8099	36.0329	172.958	-4.4985	-0.171514	-0.0846852
2.3FBD	STR 20,000	0.21	1.33	3000	24	2	0.94	0.047	4.33269	15.1317	64	FALSE	TRUE	FALSE	FALSE	TRUE	FALSE	FALSE	TRUE	TRUE	FALSE	0.574453	0.101096	1.73698	20	0.0440729	37.6155	4.79932	47.9932	1	0.943251	0.0288811	-1	-3.3915	-0.047	0.094	0.94	3.415	3.274	0.00316775	20000	16000	2.33509	13.6185	45.3951	217.896	-5.6673	-0.216077	-0.106688
4FB-005	STR 5,000	0.9	1.33	3000	24	2	0.495377	0.0247689	1.75226	40.1554	40.0168	FALSE	TRUE	FALSE	FALSE	TRUE	FALSE	TRUE	TRUE	TRUE	FALSE	0.587266	0.163544	1.27327	22.4913	0.116958	62.1081	5	50	1.4078	0.483312	0.0288811	-1	-4.62533	-0.0247689	0.0495377	0.495377	4.63771	4.56341	0.00235981	5000	4000	1.47101	36.1399	120.466	144.559	-2.80091	-0.056278	-0.07191
4FB-010	STR 10,000	0.9	1.33	3000	24	2	0.495377	0.0247689	2.75968	40.1554	32.233	FALSE	TRUE	FALSE	FALSE	TRUE	FALSE	TRUE	TRUE	TRUE	FALSE	0.583956	0.128785	1.27954	23.741	0.116958	78.6949	5	50	1.26363	0.59858	0.0288811	-1	-4.62533	-0.0247689	0.0495377	0.495377	4.63771	4.56341	0.00235981	10000	8000	1.85336	36.1399	120.466	289.119	-5.60181	-0.112556	-0.14382
4FB-020	STR 20,000	0.9	1.33	3000	24	2	0.495377	0.0247689	4.33751	40.1554	26.1811	FALSE	TRUE	FALSE	FALSE	TRUE	FALSE	TRUE	TRUE	TRUE	FALSE	0.579855	0.101209	1.28943	25.0079	0.116958	99.8506	5	50	1.13698	0.737654	0.0288811	-1	-4.62533	-0.0247689	0.0495377	0.495377	4.63771	4.56341	0.00235981	20000	16000	2.33509	36.1399	120.466	578.238	-11.2036	-0.225112	-0.28764
4FB-050	STR 50,000	0.9	1.33	3000	24	2	0.495377	0.0247689	7.84934	29.1109	61.4373	FALSE	TRUE	FALSE	FALSE	TRUE	FALSE	TRUE	TRUE	TRUE	FALSE	0.569676	0.0732605	1.89712	20.2054	0.0847889	100	3.62478	36.2478	2.42914	0.457443	0.0288811	-1	-4.62533	-0.0247689	0.0495377	0.495377	4.63771	4.56341	0.00235981	50000	40000	3.1692	26.1998	87.3326	1047.99	-20.3053	-0.40799	-0.521316
4FB-100	STR 100,000	0.9	1.33	3000	24	2	0.495377	0.0247689	12.2414	22.6999	63.742	FALSE	TRUE	FALSE	FALSE	TRUE	FALSE	TRUE	TRUE	TRUE	FALSE	0.55968	0.0571267	2.07431	20.0202	0.0661163	100	2.82651	28.2651	3.23762	0.388191	0.0288811	-1	-4.62533	-0.0247689	0.0495377	0.495377	4.63771	4.56341	0.00235981	100000	80000	3.99295	20.4299	68.0997	1634.39	-31.6671	-0.636281	-0.813017
4FB-200	STR 200,000	0.9	1.33	3000	24	2	0.495377	0.0247689	18.9948	17.6115	50.315	FALSE	TRUE	FALSE	FALSE	TRUE	FALSE	TRUE	TRUE	TRUE	FALSE	0.547086	0.0443212	2.07052	21.2398	0.0512957	100	2.19292	21.9292	3.79776	0.358201	0.0288811	-1	-4.62533	-0.0247689	0.0495377	0.495377	4.63771	4.56341	0.00235981	200000	160000	5.0308	15.8504	52.8346	2536.06	-49.1373	-0.987306	-1.26154
4FB-020 WT	STR 20,000	0.9	1.33	3000	24	2	1.77	0.13	4.29191	2.33331	61.9314	FALSE	TRUE	FALSE	FALSE	TRUE	FALSE	TRUE	TRUE	TRUE	FALSE	0.566644	0.100145	1.71806	20.165	0.00679606	5.67724	5	34.0385	37.5137	0.0247947	0.0288811	-1	-1.275	-0.13	0.26	1.77	1.34	0.95	0.00773766	20000	16000	2.33509	2.09998	6.99994	33.5997	-2.13462	-0.225112	-0.0151071
Sens	STR 20,000	0.9	1.33	3000	6	2	0.495377	0.0247689	3.70949	23.4219	63.27	FALSE	TRUE	FALSE	FALSE	TRUE	FALSE	TRUE	TRUE	TRUE	FALSE	0.507162	0.0865547	1.73035	20.0574	0.0682191	100	0.729101	7.29101	2.77986	0.303479	0.115525	-1	-4.62533	-0.0247689	0.0495377	0.495377	4.63771	4.56341	0.00235981	20000	16000	2.33509	21.0797	70.2657	337.275	-6.53486	-0.131304	-0.167775
Sens	STR 20,000	0.9	1.33	3000	12	2	0.495377	0.0247689	4.12782	33.1034	63.8749	FALSE	TRUE	FALSE	FALSE	FALSE	FALSE	TRUE	TRUE	TRUE	FALSE	0.557136	0.0963158	1.73585	20.0098	0.0964176	100	2.06095	20.6095	2.07291	0.441234	0.0577623	-1	-4.62533	-0.0247689	0.0495377	0.495377	4.63771	4.56341	0.00235981	20000	16000	2.33509	29.793	99.3101	476.688	-9.23606	-0.185578	-0.237125
Sens	STR 20,000	0.9	1.33	3000	18	2	0.495377	0.0247689	4.26727	37.6076	25.9705	FALSE	TRUE	FALSE	FALSE	FALSE	FALSE	TRUE	TRUE	TRUE	FALSE	0.572484	0.0995695	1.28596	25.0585	0.109537	100	3.51207	35.1207	1.20588	0.686847	0.0385082	-1	-4.62533	-0.0247689	0.0495377	0.495377	4.63771	4.56341	0.00235981	20000	16000	2.33509	33.8469	112.823	541.55	-10.4928	-0.210829	-0.26939
Sens	STR 20,000	0.9	1.33	3000	30	2	0.495377	0.0247689	4.37882	32.1243	26.2812	FALSE	TRUE	FALSE	FALSE	FALSE	FALSE	TRUE	TRUE	TRUE	FALSE	0.582533	0.102173	1.29107	24.9841	0.093566	76.8535	5	50	1.48465	0.568238	0.0231049	-1	-4.62533	-0.0247689	0.0495377	0.495377	4.63771	4.56341	0.00235981	20000	16000	2.33509	28.9119	96.373	462.59	-8.9629	-0.18009	-0.230112
Sens	STR 20,000	0.9	1.33	3000	36	2	0.495377	0.0247689	4.40671	26.7703	61.8843	FALSE	TRUE	FALSE	FALSE	FALSE	FALSE	TRUE	TRUE	TRUE	FALSE	0.584704	0.102823	1.71763	20.1688	0.0779717	62.3346	5	50	2.73853	0.347656	0.0192541	-1	-4.62533	-0.0247689	0.0495377	0.495377	4.63771	4.56341	0.00235981	20000	16000	2.33509	24.0932	80.3108	385.492	-7.46908	-0.150075	-0.19176
Sens	STR 20,000	0.9	1.33	3000	48	2	0.495377	0.0247689	4.44157	20.0777	61.8885	FALSE	TRUE	FALSE	FALSE	FALSE	FALSE	TRUE	TRUE	TRUE	FALSE	0.5878	0.103637	1.71766	20.1685	0.0584788	45.1319	5	50	3.77642	0.253402	0.0144406	-1	-4.62533	-0.0247689	0.0495377	0.495377	4.63771	4.56341	0.00235981	20000	16000	2.33509	18.0699	60.2331	289.119	-5.60181	-0.112556	-0.14382
Sens	STR 20,000	0.9	1.33	3000	6	2	1	0.05	3.70949	23.6135	61.9928	FALSE	TRUE	FALSE	FALSE	TRUE	FALSE	TRUE	TRUE	TRUE	FALSE	0.507419	0.0865547	1.71863	20.16	0.068777	100	2.08837	20.8837	2.78209	0.302462	0.115525	-1	-3.225	-0.05	0.1	1	3.25	3.1	0.0033212	20000	16000	2.33509	21.2521	70.8404	340.034	-9.2724	-0.376094	-0.165985
Sens	STR 20,000	0.9	1.33	3000	12	2	1	0.05	4.12782	28.2678	109.58	FALSE	TRUE	FALSE	FALSE	FALSE	FALSE	TRUE	TRUE	TRUE	FALSE	0.555415	0.0963158	2.078	17.4841	0.0823334	84.8186	5	50	3.2554	0.302036	0.0577623	-1	-3.225	-0.05	0.1	1	3.25	3.1	0.0033212	20000	16000	2.33509	25.441	84.8034	407.056	-11.1	-0.450224	-0.198702
Sens	STR 20,000	0.9	1.33	3000	18	2	1	0.05	4.26727	18.8452	109.554	FALSE	TRUE	FALSE	FALSE	FALSE	FALSE	TRUE	TRUE	TRUE	FALSE	0.567764	0.0995695	2.07784	17.4851	0.0548889	49.9796	5	50	5.21621	0.19257	0.0385082	-1	-3.225	-0.05	0.1	1	3.25	3.1	0.0033212	20000	16000	2.33509	16.9607	56.5356	271.371	-7.40003	-0.300149	-0.132468
Sens	STR 20,000	0.9	1.33	3000	24	2	1	0.05	4.33503	14.1339	109.553	FALSE	TRUE	FALSE	FALSE	FALSE	FALSE	TRUE	TRUE	TRUE	FALSE	0.574577	0.101151	2.07783	17.4851	0.0411667	35.0628	5	50	7.179	0.141446	0.0288811	-1	-3.225	-0.05	0.1	1	3.25	3.1	0.0033212	20000	16000	2.33509	12.7205	42.4017	203.528	-5.55002	-0.225112	-0.0993511
Sens	STR 20,000	0.9	1.33	3000	30	2	1	0.05	4.3737	11.3071	109.534	FALSE	TRUE	FALSE	FALSE	FALSE	FALSE	TRUE	TRUE	TRUE	FALSE	0.578689	0.102053	2.07771	17.4859	0.0329334	26.9085	5	50	9.13934	0.111806	0.0231049	-1	-3.225	-0.05	0.1	1	3.25	3.1	0.0033212	20000	16000	2.33509	10.1764	33.9214	162.823	-4.44002	-0.18009	-0.0794809
Sens	STR 20,000	0.9	1.33	3000	48	2	1	0.05	4.44157	7.06695	109.364	FALSE	TRUE	FALSE	FALSE	FALSE	FALSE	TRUE	TRUE	TRUE	FALSE	0.586562	0.103637	2.07663	17.4927	0.0205833	15.7205	5	50	15.0416	0.0687018	0.0144406	-1	-3.225	-0.05	0.1	1	3.25	3.1	0.0033212	20000	16000	2.33509	6.36025	21.2008	101.764	-2.77501	-0.112556	-0.0496755
Sens	STR 20,000	0.9	1.33	3000	6	2	0.25	0.0125	3.70949	23.3645	63.212	FALSE	TRUE	FALSE	FALSE	TRUE	FALSE	TRUE	TRUE	TRUE	FALSE	0.507086	0.0865547	1.72982	20.062	0.0680519	100	0.32176	3.2176	2.77008	0.30449	0.115525	-1	-5.30625	-0.0125	0.025	0.25	5.3125	5.275	0.00206863	20000	16000	2.33509	21.028	70.0934	336.448	-5.71449	-0.0579457	-0.168311
Sens	STR 20,000	0.9	1.33	3000	12	2	0.25	0.0125	4.12782	33.0003	110.733	FALSE	TRUE	FALSE	FALSE	FALSE	FALSE	TRUE	TRUE	TRUE	FALSE	0.55705	0.0963158	2.08526	17.4384	0.0961174	100	0.908918	9.08918	2.67853	0.36811	0.0577623	-1	-5.30625	-0.0125	0.025	0.25	5.3125	5.275	0.00206863	20000	16000	2.33509	29.7003	99.0009	475.204	-8.07122	-0.0818433	-0.237725
Sens	STR 20,000	0.9	1.33	3000	18	2	0.25	0.0125	4.26727	37.4791	107.261	FALSE	TRUE	FALSE	FALSE	FALSE	FALSE	TRUE	TRUE	TRUE	FALSE	0.572398	0.0995695	2.06324	17.5778	0.109162	100	1.54841	15.4841	2.34417	0.42887	0.0385082	-1	-5.30625	-0.0125	0.025	0.25	5.3125	5.275	0.00206863	20000	16000	2.33509	33.7312	112.437	539.699	-9.16665	-0.0929511	-0.269989
Sens	STR 20,000	0.9	1.33	3000	24	2	0.25	0.0125	4.33503	40.0489	107.231	FALSE	TRUE	FALSE	FALSE	FALSE	FALSE	TRUE	TRUE	TRUE	FALSE	0.579451	0.101151	2.06304	17.579	0.116647	100	2.20611	22.0611	2.19861	0.462297	0.0288811	-1	-5.30625	-0.0125	0.025	0.25	5.3125	5.275	0.00206863	20000	16000	2.33509	36.044	120.147	576.704	-9.79516	-0.0993243	-0.288501
Sens	STR 20,000	0.9	1.33	3000	30	2	0.25	0.0125	4.3737	41.7038	107.213	FALSE	TRUE	FALSE	FALSE	FALSE	FALSE	TRUE	TRUE	TRUE	FALSE	0.583281	0.102053	2.06293	17.5798	0.121467	100	2.87159	28.7159	2.11213	0.484133	0.0231049	-1	-5.30625	-0.0125	0.025	0.25	5.3125	5.275	0.00206863	20000	16000	2.33509	37.5334	125.111	600.534	-10.1999	-0.103429	-0.300423
Sens	STR 20,000	0.9	1.33	3000	48	2	0.25	0.0125	4.44157	44.4944	107.192	FALSE	TRUE	FALSE	FALSE	FALSE	FALSE	TRUE	TRUE	TRUE	FALSE	0.590121	0.103637	2.06279	17.5806	0.129595	100	4.90198	49.0198	1.98163	0.521501	0.0144406	-1	-5.30625	-0.0125	0.025	0.25	5.3125	5.275	0.00206863	20000	16000	2.33509	40.045	133.483	640.719	-10.8824	-0.11035	-0.320525
Sens	STR 20,000	0.9	1.33	1000	24	2	0.5	0.025	4.47798	90.4477	46.3563	FALSE	TRUE	FALSE	FALSE	TRUE	FALSE	TRUE	TRUE	TRUE	FALSE	0.596479	0.104486	1.55993	21.6794	0.0878133	92.0554	5	50	1.59791	0.581188	0.0288811	-1	-4.6125	-0.025	0.05	0.5	4.625	4.55	0.00311394	20000	16000	2.33509	27.1343	90.4477	434.149	-11.1	-0.225112	-0.28419
Sens	STR 20,000	0.9	1.33	2000	24	2	0.5	0.025	4.40741	53.7806	108.23	FALSE	TRUE	FALSE	FALSE	FALSE	FALSE	TRUE	TRUE	TRUE	FALSE	0.588257	0.10284	2.06943	17.5383	0.104428	95.6806	5	50	2.30591	0.446925	0.0288811	-1	-4.6125	-0.025	0.05	0.5	4.625	4.55	0.0026185	20000	16000	2.33509	32.2683	107.561	516.293	-11.1	-0.225112	-0.28419
Sens	STR 20,000	0.9	1.33	3000	24	2	0.5	0.025	4.33695	39.6786	107.236	FALSE	TRUE	FALSE	FALSE	FALSE	FALSE	TRUE	TRUE	TRUE	FALSE	0.579691	0.101196	2.06307	17.5788	0.115569	98.6856	5	50	2.23686	0.454549	0.0288811	-1	-4.6125	-0.025	0.05	0.5	4.625	4.55	0.00236608	20000	16000	2.33509	35.7108	119.036	571.372	-11.1	-0.225112	-0.28419
Sens	STR 20,000	0.9	1.33	4000	24	2	0.5	0.025	4.26655	31.5167	105.943	FALSE	TRUE	FALSE	FALSE	FALSE	FALSE	TRUE	TRUE	TRUE	FALSE	0.57085	0.0995529	2.05475	17.6322	0.122395	100	4.92786	49.2786	2.20995	0.453556	0.0288811	-1	-4.6125	-0.025	0.05	0.5	4.625	4.55	0.00220189	20000	16000	2.33509	37.8201	126.067	605.121	-10.9399	-0.221864	-0.28009
Sens	STR 20,000	0.9	1.33	5000	24	2	0.5	0.025	4.1962	25.9731	111.831	FALSE	TRUE	FALSE	FALSE	FALSE	FALSE	TRUE	TRUE	TRUE	FALSE	0.561808	0.0979112	2.09214	17.3954	0.126083	100	4.80091	48.0091	2.28719	0.43579	0.0288811	-1	-4.6125	-0.025	0.05	0.5	4.625	4.55	0.00208242	20000	16000	2.33509	38.9597	129.866	623.354	-10.6581	-0.216149	-0.272874
O2 limit	STR 1,000	0.21	1.33	3000	24	1	0.94	0.047	0.606573	15.8069	64	FALSE	TRUE	FALSE	FALSE	TRUE	FALSE	FALSE	FALSE	TRUE	FALSE	0.590637	0.283067	1.24519	20	0.0460395	14.0793	3.34231	33.4231	1	0.522781	0.0288811	-1	-3.3915	-0.047	0.094	0.94	3.415	3.274	0.00316775	1000	800	0.860254	14.2262	47.4206	11.381	-0.296009	-0.0112859	-0.00557244
	STR 2,000	0.21	1.33	3000	24	1	0.94	0.047	0.958413	15.7008	64	FALSE	TRUE	FALSE	FALSE	TRUE	FALSE	FALSE	FALSE	TRUE	FALSE	0.588194	0.22363	1.34488	20	0.0457306	17.6931	3.31989	33.1989	1	0.602437	0.0288811	-1	-3.3915	-0.047	0.094	0.94	3.415	3.274	0.00316775	2000	1600	1.08385	14.1308	47.1025	22.6092	-0.588047	-0.0224204	-0.0110701
	STR 5,000	0.21	1.33	3000	24	1	0.94	0.047	1.75118	15.5208	64	FALSE	TRUE	FALSE	FALSE	TRUE	FALSE	FALSE	FALSE	TRUE	FALSE	0.583955	0.163444	1.48902	20	0.0452063	23.9102	3.28183	32.8183	1	0.723534	0.0288811	-1	-3.3915	-0.047	0.094	0.94	3.415	3.274	0.00316775	5000	4000	1.47101	13.9688	46.5625	55.875	-1.45326	-0.0554084	-0.027358
	STR 10,000	0.21	1.33	3000	24	1	0.94	0.047	2.75752	15.3468	64	FALSE	TRUE	FALSE	FALSE	TRUE	FALSE	FALSE	FALSE	TRUE	FALSE	0.579757	0.128684	1.60823	20	0.0446994	30.0028	3.24503	32.4503	1	0.827794	0.0288811	-1	-3.3915	-0.047	0.094	0.94	3.415	3.274	0.00316775	10000	8000	1.85336	13.8121	46.0404	110.497	-2.87393	-0.109574	-0.0541025
	STR 20,000	0.21	1.33	3000	24	1	0.94	0.047	4.33269	15.1317	64	FALSE	TRUE	FALSE	FALSE	TRUE	FALSE	FALSE	FALSE	TRUE	FALSE	0.574453	0.101096	1.73698	20	0.0440729	37.6155	3.19955	31.9955	1	0.943251	0.0288811	-1	-3.3915	-0.047	0.094	0.94	3.415	3.274	0.00316775	20000	16000	2.33509	13.6185	45.3951	217.896	-5.6673	-0.216077	-0.106688
	STR 50,000	0.21	1.33	3000	24	1	0.94	0.047	7.83858	14.767	64	FALSE	TRUE	FALSE	FALSE	TRUE	FALSE	FALSE	FALSE	TRUE	FALSE	0.56523	0.0731601	1.92314	20	0.0430106	50.6345	3.12242	31.2242	1	1.11278	0.0288811	-1	-3.3915	-0.047	0.094	0.94	3.415	3.274	0.00316775	50000	40000	3.1692	13.2903	44.3009	531.611	-13.8267	-0.527172	-0.260292
	STR 100,000	0.21	1.33	3000	24	1	0.94	0.047	12.2199	14.4125	64	FALSE	TRUE	FALSE	FALSE	TRUE	FALSE	FALSE	FALSE	TRUE	FALSE	0.556074	0.0570263	2.0771	20	0.041978	63.2892	3.04747	30.4747	1	1.25286	0.0288811	-1	-3.3915	-0.047	0.094	0.94	3.415	3.274	0.00316775	100000	80000	3.99295	12.9712	43.2374	1037.7	-26.9896	-1.02903	-0.508086
	STR 200,000	0.21	1.33	3000	24	1	0.94	0.047	18.9518	13.9688	64	FALSE	TRUE	FALSE	FALSE	TRUE	FALSE	FALSE	FALSE	TRUE	FALSE	0.544468	0.0442208	2.2434	20	0.0406859	78.9323	2.95366	29.5366	1	1.4015	0.0288811	-1	-3.3915	-0.047	0.094	0.94	3.415	3.274	0.00316775	200000	160000	5.0308	12.572	41.9065	2011.51	-52.3177	-1.99472	-0.984893
CO2 limit	STR 1,000	0.21	1.33	3000	24	1	0.94	0.047	0.606573	113.617	1	FALSE	TRUE	FALSE	FALSE	TRUE	FALSE	TRUE	FALSE	FALSE	FALSE	0.597726	0.283067	0.311298	56.5685	0.330924	100	24.024	240.24	0.0113742	26.1689	0.0288811	-1	-3.3915	-0.047	0.094	0.94	3.415	3.274	0.00316775	1000	800	0.860254	102.256	340.852	81.8045	-2.12767	-0.0811214	-0.0400538
	STR 2,000	0.21	1.33	3000	24	1	0.94	0.047	0.958413	89.7604	1	FALSE	TRUE	FALSE	FALSE	TRUE	FALSE	TRUE	FALSE	FALSE	FALSE	0.594956	0.22363	0.33622	56.5685	0.261438	100	18.9795	189.795	0.0159041	21.5635	0.0288811	-1	-3.3915	-0.047	0.094	0.94	3.415	3.274	0.00316775	2000	1600	1.08385	80.7844	269.281	129.255	-3.36181	-0.128176	-0.0632869
	STR 5,000	0.21	1.33	3000	24	1	0.94	0.047	1.75118	65.603	53.3038	FALSE	TRUE	FALSE	FALSE	TRUE	FALSE	TRUE	FALSE	FALSE	FALSE	0.590161	0.163444	1.40096	20.9356	0.191077	100	13.8715	138.715	0.154648	4.58454	0.0288811	-1	-3.3915	-0.047	0.094	0.94	3.415	3.274	0.00316775	5000	4000	1.47101	59.0427	196.809	236.171	-6.1426	-0.234199	-0.115636
	STR 10,000	0.21	1.33	3000	24	1	0.94	0.047	2.75752	51.6513	42.0487	FALSE	TRUE	FALSE	FALSE	TRUE	FALSE	TRUE	FALSE	FALSE	FALSE	0.585425	0.128684	1.3981	22.2145	0.150441	100	10.9215	109.215	0.184781	4.24851	0.0288811	-1	-3.3915	-0.047	0.094	0.94	3.415	3.274	0.00316775	10000	8000	1.85336	46.4862	154.954	371.889	-9.67253	-0.368784	-0.182088
	STR 20,000	0.21	1.33	3000	24	1	0.94	0.047	4.33269	40.5779	62.3987	FALSE	TRUE	FALSE	FALSE	TRUE	FALSE	TRUE	FALSE	FALSE	FALSE	0.579459	0.101096	1.72237	20.1271	0.118188	100	8.58005	85.8005	0.294426	3.20538	0.0288811	-1	-3.3915	-0.047	0.094	0.94	3.415	3.274	0.00316775	20000	16000	2.33509	36.5201	121.734	584.321	-15.1977	-0.579442	-0.2861
	STR 50,000	0.21	1.33	3000	24	1	0.94	0.047	7.83858	29.3649	56.5709	FALSE	TRUE	FALSE	FALSE	TRUE	FALSE	TRUE	FALSE	FALSE	FALSE	0.569128	0.0731601	1.84565	20.6266	0.085529	100	6.20912	62.0912	0.404173	2.71602	0.0288811	-1	-3.3915	-0.047	0.094	0.94	3.415	3.274	0.00316775	50000	40000	3.1692	26.4284	88.0948	1057.14	-27.4953	-1.04831	-0.517605
	STR 100,000	0.21	1.33	3000	24	1	0.94	0.047	12.2199	22.8892	57.1344	FALSE	TRUE	FALSE	FALSE	TRUE	FALSE	TRUE	FALSE	FALSE	FALSE	0.558925	0.0570263	2.00001	20.5755	0.0666675	100	4.83984	48.3984	0.533259	2.31907	0.0288811	-1	-3.3915	-0.047	0.094	0.94	3.415	3.274	0.00316775	100000	80000	3.99295	20.6003	68.6675	1648.02	-42.8636	-1.63426	-0.806918
	STR 200,000	0.21	1.33	3000	24	1	0.94	0.047	18.9518	17.7493	45.3468	FALSE	TRUE	FALSE	FALSE	TRUE	FALSE	TRUE	FALSE	FALSE	FALSE	0.546071	0.0442208	1.99999	21.7991	0.0516971	100	3.75304	37.5304	0.628921	2.12907	0.0288811	-1	-3.3915	-0.047	0.094	0.94	3.415	3.274	0.00316775	200000	160000	5.0308	15.9744	53.248	2555.9	-66.4769	-2.53456	-1.25144
Mix limit	STR 1,000	0.21	1.33	3000	24	1	0.94	0.047	0.606573	28.427	64.0001	FALSE	TRUE	FALSE	FALSE	TRUE	FALSE	FALSE	FALSE	FALSE	TRUE	0.591552	0.283067	1.24519	20	0.0827972	25.2811	6.0108	60.108	0.523128	1	0.0288811	-1	-3.3915	-0.047	0.094	0.94	3.415	3.274	0.00316775	1000	800	0.860254	25.5843	85.2811	20.4675	-0.532341	-0.0202966	-0.0100214
	STR 2,000	0.21	1.33	3000	24	1	0.94	0.047	0.958413	24.8199	64.0001	FALSE	TRUE	FALSE	FALSE	TRUE	FALSE	FALSE	FALSE	FALSE	TRUE	0.589027	0.22363	1.34488	20	0.072291	27.9297	5.24809	52.4809	0.602808	1	0.0288811	-1	-3.3915	-0.047	0.094	0.94	3.415	3.274	0.00316775	2000	1600	1.08385	22.3379	74.4597	35.7407	-0.929585	-0.0354422	-0.0174996
	STR 5,000	0.21	1.33	3000	24	1	0.94	0.047	1.75118	20.7654	64	FALSE	TRUE	FALSE	FALSE	TRUE	FALSE	FALSE	FALSE	FALSE	TRUE	0.584605	0.163444	1.48902	20	0.0604816	31.9539	4.39077	43.9077	0.723891	1	0.0288811	-1	-3.3915	-0.047	0.094	0.94	3.415	3.274	0.00316775	5000	4000	1.47101	18.6888	62.2961	74.7553	-1.94432	-0.0741311	-0.0366023
	STR 10,000	0.21	1.33	3000	24	1	0.94	0.047	2.75752	17.9535	64	FALSE	TRUE	FALSE	FALSE	TRUE	FALSE	FALSE	FALSE	FALSE	TRUE	0.580164	0.128684	1.60823	20	0.0522918	35.0743	3.79621	37.9621	0.839483	0.986387	0.0288811	-1	-3.3915	-0.047	0.094	0.94	3.415	3.274	0.00316775	10000	8000	1.85336	16.1582	53.8605	129.265	-3.36208	-0.128186	-0.0632919
	STR 20,000	0.21	1.33	3000	24	1	0.94	0.047	4.33269	15.9365	64.0001	FALSE	TRUE	FALSE	FALSE	TRUE	FALSE	FALSE	FALSE	FALSE	TRUE	0.574612	0.101096	1.73698	20	0.0464169	39.6052	3.36972	33.6972	0.94337	1	0.0288811	-1	-3.3915	-0.047	0.094	0.94	3.415	3.274	0.00316775	20000	16000	2.33509	14.3428	47.8094	229.485	-5.96872	-0.227569	-0.112362
	STR 50,000	0.21	1.33	3000	24	1	0.94	0.047	7.83858	13.9743	64	FALSE	TRUE	FALSE	FALSE	TRUE	FALSE	FALSE	FALSE	FALSE	TRUE	0.565019	0.0731601	1.92314	20	0.0407018	47.9344	2.95482	29.5482	1.06523	1.04445	0.0288811	-1	-3.3915	-0.047	0.094	0.94	3.415	3.274	0.00316775	50000	40000	3.1692	12.5769	41.9229	503.075	-13.0845	-0.498874	-0.24632
	STR 100,000	0.21	1.33	3000	24	1	0.94	0.047	12.2199	11.7134	64.0001	FALSE	TRUE	FALSE	FALSE	TRUE	FALSE	FALSE	FALSE	FALSE	TRUE	0.555166	0.0570263	2.07711	20	0.0341167	51.5209	2.47676	24.7676	1.27183	0.984302	0.0288811	-1	-3.3915	-0.047	0.094	0.94	3.415	3.274	0.00316775	100000	80000	3.99295	10.5421	35.1402	843.364	-21.9352	-0.836322	-0.412935
	STR 200,000	0.21	1.33	3000	24	1	0.94	0.047	18.9518	10.5215	64.0003	FALSE	TRUE	FALSE	FALSE	TRUE	FALSE	FALSE	FALSE	FALSE	TRUE	0.543007	0.0442208	2.2434	20	0.030645	59.6125	2.22473	22.2473	1.39962	0.999998	0.0288811	-1	-3.3915	-0.047	0.094	0.94	3.415	3.274	0.00316775	200000	160000	5.0308	9.46931	31.5644	1515.09	-39.4062	-1.50244	-0.741831
NH3 limit	STR 1,000	0.21	1.33	3000	24	2	0.94	0.047	0.606573	15.7644	1	FALSE	TRUE	FALSE	FALSE	TRUE	FALSE	FALSE	TRUE	FALSE	FALSE	0.590634	0.283067	0.311298	56.5685	0.0459158	14.0416	5	50	0.142021	2.08508	0.0288811	-1	-3.3915	-0.047	0.094	0.94	3.415	3.274	0.00316775	1000	800	0.860254	14.188	47.2932	11.3504	-0.295214	-0.0112556	-0.00555747
	STR 2,000	0.21	1.33	3000	24	2	0.94	0.047	0.958413	15.7644	1	FALSE	TRUE	FALSE	FALSE	TRUE	FALSE	FALSE	TRUE	FALSE	FALSE	0.5882	0.22363	0.33622	56.5685	0.0459158	17.7645	5	50	0.140993	2.42032	0.0288811	-1	-3.3915	-0.047	0.094	0.94	3.415	3.274	0.00316775	2000	1600	1.08385	14.188	47.2932	22.7008	-0.590428	-0.0225112	-0.0111149
	STR 5,000	0.21	1.33	3000	24	2	0.94	0.047	1.75118	15.7644	54.5078	FALSE	TRUE	FALSE	FALSE	TRUE	FALSE	FALSE	TRUE	FALSE	FALSE	0.583985	0.163444	1.41143	20.819	0.0459158	24.2842	5	50	0.911652	0.776446	0.0288811	-1	-3.3915	-0.047	0.094	0.94	3.415	3.274	0.00316775	5000	4000	1.47101	14.188	47.2932	56.7519	-1.47607	-0.056278	-0.0277873
	STR 10,000	0.21	1.33	3000	24	2	0.94	0.047	2.75752	15.7644	43.2629	FALSE	TRUE	FALSE	FALSE	TRUE	FALSE	FALSE	TRUE	FALSE	FALSE	0.579822	0.128684	1.41143	22.057	0.0459158	30.8158	5	50	0.807529	0.971727	0.0288811	-1	-3.3915	-0.047	0.094	0.94	3.415	3.274	0.00316775	10000	8000	1.85336	14.188	47.2932	113.504	-2.95214	-0.112556	-0.0555747
	STR 20,000	0.21	1.33	3000	24	2	0.94	0.047	4.33269	15.7644	63.6233	FALSE	TRUE	FALSE	FALSE	TRUE	FALSE	FALSE	TRUE	FALSE	FALSE	0.574578	0.101096	1.73357	20.0295	0.0459158	39.1799	5	50	0.952345	0.989751	0.0288811	-1	-3.3915	-0.047	0.094	0.94	3.415	3.274	0.00316775	20000	16000	2.33509	14.188	47.2932	227.008	-5.90428	-0.225112	-0.111149
	STR 50,000	0.21	1.33	3000	24	2	0.94	0.047	7.83858	15.7644	54.0617	FALSE	TRUE	FALSE	FALSE	TRUE	FALSE	FALSE	TRUE	FALSE	FALSE	0.565497	0.0731601	1.81794	20.8618	0.0459158	54.0292	5	50	0.856538	1.26982	0.0288811	-1	-3.3915	-0.047	0.094	0.94	3.415	3.274	0.00316775	50000	40000	3.1692	14.188	47.2932	567.519	-14.7607	-0.56278	-0.277873
	STR 100,000	0.21	1.33	3000	24	2	0.94	0.047	12.2199	15.7644	57.1402	FALSE	TRUE	FALSE	FALSE	TRUE	FALSE	FALSE	TRUE	FALSE	FALSE	0.556529	0.0570263	2.00007	20.575	0.0459158	69.1695	5	50	0.852148	1.44821	0.0288811	-1	-3.3915	-0.047	0.094	0.94	3.415	3.274	0.00316775	100000	80000	3.99295	14.188	47.2932	1135.04	-29.5214	-1.12556	-0.555747
	STR 200,000	0.21	1.33	3000	24	2	0.94	0.047	18.9518	15.7644	45.3481	FALSE	TRUE	FALSE	FALSE	TRUE	FALSE	FALSE	TRUE	FALSE	FALSE	0.545229	0.0442208	2.00001	21.7989	0.0459158	88.9541	5	50	0.732124	1.82754	0.0288811	-1	-3.3915	-0.047	0.094	0.94	3.415	3.274	0.00316775	200000	160000	5.0308	14.188	47.2932	2270.08	-59.0428	-2.25112	-1.11149
O2 limit	STR 1,000	0.9	1.33	3000	24	2	0.5	0.025	0.606787	64.8658	64	FALSE	TRUE	FALSE	FALSE	TRUE	FALSE	FALSE	FALSE	TRUE	FALSE	0.594307	0.283167	1.24519	20	0.188929	57.9724	8.17389	81.7389	1	0.524243	0.0288811	-1	-4.6125	-0.025	0.05	0.5	4.625	4.55	0.00236608	1000	800	0.860254	58.3792	194.597	46.7034	-0.907305	-0.0184004	-0.0232294
	STR 2,000	0.9	1.33	3000	24	2	0.5	0.025	0.95884	64.5499	64.0001	FALSE	TRUE	FALSE	FALSE	TRUE	FALSE	FALSE	FALSE	TRUE	FALSE	0.592799	0.223729	1.34488	20	0.188009	72.8699	8.13409	81.3409	1	0.604582	0.0288811	-1	-4.6125	-0.025	0.05	0.5	4.625	4.55	0.00236608	2000	1600	1.08385	58.0949	193.65	92.9519	-1.80577	-0.0366216	-0.0462326
	STR 5,000	0.9	1.33	3000	24	2	0.5	0.025	1.75225	64.0146	64.0001	FALSE	TRUE	FALSE	FALSE	TRUE	FALSE	FALSE	FALSE	TRUE	FALSE	0.590162	0.163543	1.48902	20	0.18645	98.5177	8.06663	80.6663	1	0.72709	0.0288811	-1	-4.6125	-0.025	0.05	0.5	4.625	4.55	0.00236608	5000	4000	1.47101	57.6131	192.044	230.452	-4.47699	-0.0907947	-0.114623
	STR 10,000	0.9	1.33	3000	24	2	0.5	0.025	2.75966	63.4976	64	FALSE	TRUE	FALSE	FALSE	TRUE	FALSE	FALSE	FALSE	TRUE	FALSE	0.587526	0.128784	1.60823	20	0.184945	123.675	8.00149	80.0149	1	0.833003	0.0288811	-1	-4.6125	-0.025	0.05	0.5	4.625	4.55	0.00236608	10000	8000	1.85336	57.1479	190.493	457.183	-8.88168	-0.180123	-0.227395
	STR 20,000	0.9	1.33	3000	24	2	0.5	0.025	4.33695	62.859	64	FALSE	TRUE	FALSE	FALSE	TRUE	FALSE	FALSE	FALSE	TRUE	FALSE	0.584161	0.101196	1.73698	20	0.183085	155.142	7.92102	79.2102	1	0.950875	0.0288811	-1	-4.6125	-0.025	0.05	0.5	4.625	4.55	0.00236608	20000	16000	2.33509	56.5731	188.577	905.17	-17.5847	-0.356623	-0.450215
	STR 50,000	0.9	1.33	3000	24	2	0.5	0.025	7.84926	61.775	64	FALSE	TRUE	FALSE	FALSE	TRUE	FALSE	FALSE	FALSE	TRUE	FALSE	0.578219	0.0732597	1.92314	20	0.179927	209.055	7.78442	77.8442	1	1.12537	0.0288811	-1	-4.6125	-0.025	0.05	0.5	4.625	4.55	0.00236608	50000	40000	3.1692	55.5975	185.325	2223.9	-43.2037	-0.876183	-1.10613
	STR 100,000	0.9	1.33	3000	24	2	0.5	0.025	12.2413	60.7167	64	FALSE	TRUE	FALSE	FALSE	TRUE	FALSE	FALSE	FALSE	TRUE	FALSE	0.572209	0.0571259	2.0771	20	0.176845	261.6	7.65105	76.5105	1	1.27122	0.0288811	-1	-4.6125	-0.025	0.05	0.5	4.625	4.55	0.00236608	100000	80000	3.99295	54.645	182.15	4371.6	-84.927	-1.72234	-2.17436
	STR 200,000	0.9	1.33	3000	24	2	0.5	0.025	18.9945	59.3803	64	FALSE	TRUE	FALSE	FALSE	TRUE	FALSE	FALSE	FALSE	TRUE	FALSE	0.56443	0.0443204	2.2434	20	0.172952	326.783	7.48265	74.8265	1	1.42821	0.0288811	-1	-4.6125	-0.025	0.05	0.5	4.625	4.55	0.00236608	200000	160000	5.0308	53.4423	178.141	8550.76	-166.115	-3.36887	-4.25299
CO2 limit	STR 1,000	0.9	1.33	3000	24	2	0.5	0.025	0.606787	112.528	1	FALSE	TRUE	FALSE	FALSE	TRUE	FALSE	TRUE	FALSE	FALSE	FALSE	0.597693	0.283167	0.311298	56.5685	0.327752	100	14.18	141.8	0.0665147	4.47542	0.0288811	-1	-4.6125	-0.025	0.05	0.5	4.625	4.55	0.00236608	1000	800	0.860254	101.275	337.585	81.0203	-1.57398	-0.0319208	-0.0402981
	STR 2,000	0.9	1.33	3000	24	2	0.5	0.025	0.95884	88.9083	1	FALSE	TRUE	FALSE	FALSE	TRUE	FALSE	TRUE	FALSE	FALSE	FALSE	0.59498	0.223729	0.33622	56.5685	0.258956	100	11.2035	112.035	0.092803	3.6961	0.0288811	-1	-4.6125	-0.025	0.05	0.5	4.625	4.55	0.00236608	2000	1600	1.08385	80.0175	266.725	128.028	-2.4872	-0.0504411	-0.0636788
	STR 5,000	0.9	1.33	3000	24	2	0.5	0.025	1.75225	64.9908	53.3439	FALSE	TRUE	FALSE	FALSE	TRUE	FALSE	TRUE	FALSE	FALSE	FALSE	0.590281	0.163543	1.40131	20.9317	0.189294	100	8.18965	81.8965	0.900471	0.787676	0.0288811	-1	-4.6125	-0.025	0.05	0.5	4.625	4.55	0.00236608	5000	4000	1.47101	58.4918	194.973	233.967	-4.54527	-0.0921794	-0.116371
	STR 10,000	0.9	1.33	3000	24	2	0.5	0.025	2.75966	51.1778	42.0898	FALSE	TRUE	FALSE	FALSE	TRUE	FALSE	TRUE	FALSE	FALSE	FALSE	0.585641	0.128784	1.39855	22.2091	0.149061	100	6.44903	64.4903	1.07405	0.731334	0.0288811	-1	-4.6125	-0.025	0.05	0.5	4.625	4.55	0.00236608	10000	8000	1.85336	46.06	153.533	368.48	-7.15845	-0.145175	-0.183275
	STR 20,000	0.9	1.33	3000	24	2	0.5	0.025	4.33695	40.2143	62.4384	FALSE	TRUE	FALSE	FALSE	TRUE	FALSE	TRUE	FALSE	FALSE	FALSE	0.579794	0.101196	1.72274	20.1239	0.117129	100	5.0675	50.675	1.70775	0.553005	0.0288811	-1	-4.6125	-0.025	0.05	0.5	4.625	4.55	0.00236608	20000	16000	2.33509	36.1929	120.643	579.086	-11.2499	-0.228151	-0.288027
	STR 50,000	0.9	1.33	3000	24	2	0.5	0.025	7.84926	29.1128	56.5985	FALSE	TRUE	FALSE	FALSE	TRUE	FALSE	TRUE	FALSE	FALSE	FALSE	0.569671	0.0732597	1.84595	20.624	0.0847946	100	3.66857	36.6857	2.33737	0.470101	0.0288811	-1	-4.6125	-0.025	0.05	0.5	4.625	4.55	0.00236608	50000	40000	3.1692	26.2015	87.3384	1048.06	-20.3607	-0.41292	-0.521287
	STR 100,000	0.9	1.33	3000	24	2	0.5	0.025	12.2413	22.7014	57.1402	FALSE	TRUE	FALSE	FALSE	TRUE	FALSE	TRUE	FALSE	FALSE	FALSE	0.559674	0.0571259	2.00007	20.575	0.0661205	100	2.86065	28.6065	3.07558	0.402578	0.0288811	-1	-4.6125	-0.025	0.05	0.5	4.625	4.55	0.00236608	100000	80000	3.99295	20.4312	68.1041	1634.5	-31.7534	-0.643968	-0.81297
	STR 200,000	0.9	1.33	3000	24	2	0.5	0.025	18.9945	17.6126	45.3481	FALSE	TRUE	FALSE	FALSE	TRUE	FALSE	TRUE	FALSE	FALSE	FALSE	0.547079	0.0443204	2.00001	21.7989	0.0512988	100	2.2194	22.194	3.61687	0.370807	0.0288811	-1	-4.6125	-0.025	0.05	0.5	4.625	4.55	0.00236608	200000	160000	5.0308	15.8513	52.8378	2536.21	-49.2709	-0.999229	-1.26147
Mix limit	STR 1,000	0.9	1.33	3000	24	2	0.5	0.025	0.606787	104.445	64.0001	FALSE	TRUE	FALSE	FALSE	TRUE	FALSE	FALSE	FALSE	FALSE	TRUE	0.597119	0.283167	1.24519	20	0.304208	92.9058	13.1613	131.613	0.52531	1	0.0288811	-1	-4.6125	-0.025	0.05	0.5	4.625	4.55	0.00236608	1000	800	0.860254	94.0004	313.335	75.2003	-1.46091	-0.0296278	-0.0374033
	STR 2,000	0.9	1.33	3000	24	2	0.5	0.025	0.95884	94.0299	64.0002	FALSE	TRUE	FALSE	FALSE	TRUE	FALSE	FALSE	FALSE	FALSE	TRUE	0.595438	0.223729	1.34488	20	0.273873	105.679	11.8489	118.489	0.605754	0.999999	0.0288811	-1	-4.6125	-0.025	0.05	0.5	4.625	4.55	0.00236608	2000	1600	1.08385	84.6269	282.09	135.403	-2.63047	-0.0533467	-0.067347
	STR 5,000	0.9	1.33	3000	24	2	0.5	0.025	1.75225	81.5061	64.0001	FALSE	TRUE	FALSE	FALSE	TRUE	FALSE	FALSE	FALSE	FALSE	TRUE	0.592287	0.163543	1.48902	20	0.237397	124.987	10.2708	102.708	0.728253	1	0.0288811	-1	-4.6125	-0.025	0.05	0.5	4.625	4.55	0.00236608	5000	4000	1.47101	73.3555	244.518	293.422	-5.7003	-0.115604	-0.145943
	STR 10,000	0.9	1.33	3000	24	2	0.5	0.025	2.75966	73.0038	64.0001	FALSE	TRUE	FALSE	FALSE	TRUE	FALSE	FALSE	FALSE	FALSE	TRUE	0.588981	0.128784	1.60823	20	0.212632	141.839	9.19938	91.9938	0.833936	1	0.0288811	-1	-4.6125	-0.025	0.05	0.5	4.625	4.55	0.00236608	10000	8000	1.85336	65.7034	219.011	525.627	-10.2114	-0.207089	-0.261438
	STR 20,000	0.9	1.33	3000	24	2	0.5	0.025	4.33695	65.3344	64.0002	FALSE	TRUE	FALSE	FALSE	TRUE	FALSE	FALSE	FALSE	FALSE	TRUE	0.584638	0.101196	1.73698	20	0.190294	161.12	8.23294	82.3294	0.951235	0.999999	0.0288811	-1	-4.6125	-0.025	0.05	0.5	4.625	4.55	0.00236608	20000	16000	2.33509	58.801	196.003	940.815	-18.2772	-0.370667	-0.467945
	STR 50,000	0.9	1.33	3000	24	2	0.5	0.025	7.84926	56.4257	64.0002	FALSE	TRUE	FALSE	FALSE	TRUE	FALSE	FALSE	FALSE	FALSE	TRUE	0.576819	0.0732597	1.92314	20	0.164347	191.416	7.11034	71.1034	1.12407	0.999999	0.0288811	-1	-4.6125	-0.025	0.05	0.5	4.625	4.55	0.00236608	50000	40000	3.1692	50.7831	169.277	2031.33	-39.4625	-0.800311	-1.01034
	STR 100,000	0.9	1.33	3000	24	2	0.5	0.025	12.2413	50.5555	64	FALSE	TRUE	FALSE	FALSE	TRUE	FALSE	FALSE	FALSE	FALSE	TRUE	0.568859	0.0571259	2.0771	20	0.147249	219.102	6.37061	63.7061	1.26756	1	0.0288811	-1	-4.6125	-0.025	0.05	0.5	4.625	4.55	0.00236608	100000	80000	3.99295	45.4999	151.666	3639.99	-70.7141	-1.4341	-1.81047
	STR 200,000	0.9	1.33	3000	24	2	0.5	0.025	19	45.3645	64.0003	FALSE	TRUE	FALSE	FALSE	TRUE	FALSE	FALSE	FALSE	FALSE	TRUE	0.558765	0.0443334	2.2434	20	0.132129	252.182	5.71648	57.1648	1.42103	0.999999	0.0288811	-1	-4.6125	-0.025	0.05	0.5	4.625	4.55	0.00236608	200000	160000	5.0308	40.828	136.093	6532.48	-126.906	-2.5737	-3.24914
NH3 limit	STR 1,000	0.9	1.33	3000	24	2	0.5	0.025	0.606787	39.6786	1	FALSE	TRUE	FALSE	FALSE	TRUE	FALSE	FALSE	TRUE	FALSE	FALSE	0.592518	0.283167	0.311298	56.5685	0.115569	35.569	5	50	0.254681	1.16447	0.0288811	-1	-4.6125	-0.025	0.05	0.5	4.625	4.55	0.00236608	1000	800	0.860254	35.7108	119.036	28.5686	-0.555002	-0.0112556	-0.0142095
	STR 2,000	0.9	1.33	3000	24	2	0.5	0.025	0.95884	39.6786	1	FALSE	TRUE	FALSE	FALSE	TRUE	FALSE	FALSE	TRUE	FALSE	FALSE	0.590573	0.223729	0.33622	56.5685	0.115569	44.9617	5	50	0.253715	1.34758	0.0288811	-1	-4.6125	-0.025	0.05	0.5	4.625	4.55	0.00236608	2000	1600	1.08385	35.7108	119.036	57.1372	-1.11	-0.0225112	-0.028419
	STR 5,000	0.9	1.33	3000	24	2	0.5	0.025	1.75225	39.6786	54.5082	FALSE	TRUE	FALSE	FALSE	TRUE	FALSE	FALSE	TRUE	FALSE	FALSE	0.587206	0.163543	1.41143	20.819	0.115569	61.3724	5	50	1.65072	0.429952	0.0288811	-1	-4.6125	-0.025	0.05	0.5	4.625	4.55	0.00236608	5000	4000	1.47101	35.7108	119.036	142.843	-2.77501	-0.056278	-0.0710476
	STR 10,000	0.9	1.33	3000	24	2	0.5	0.025	2.75966	39.6786	43.2628	FALSE	TRUE	FALSE	FALSE	TRUE	FALSE	FALSE	TRUE	FALSE	FALSE	0.583881	0.128784	1.41143	22.057	0.115569	77.7648	5	50	1.47154	0.53507	0.0288811	-1	-4.6125	-0.025	0.05	0.5	4.625	4.55	0.00236608	10000	8000	1.85336	35.7108	119.036	285.686	-5.55002	-0.112556	-0.142095
	STR 20,000	0.9	1.33	3000	24	2	0.5	0.025	4.33695	39.6786	63.6238	FALSE	TRUE	FALSE	FALSE	TRUE	FALSE	FALSE	TRUE	FALSE	FALSE	0.579691	0.101196	1.73357	20.0295	0.115569	98.6856	5	50	1.75017	0.540945	0.0288811	-1	-4.6125	-0.025	0.05	0.5	4.625	4.55	0.00236608	20000	16000	2.33509	35.7108	119.036	571.372	-11.1	-0.225112	-0.28419
	STR 50,000	0.9	1.33	3000	24	2	0.5	0.025	7.84926	39.6786	57.5703	FALSE	TRUE	FALSE	FALSE	TRUE	FALSE	FALSE	TRUE	FALSE	FALSE	0.572436	0.0732597	1.85645	20.5365	0.115569	135.634	5	50	1.64721	0.67016	0.0288811	-1	-4.6125	-0.025	0.05	0.5	4.625	4.55	0.00236608	50000	40000	3.1692	35.7108	119.036	1428.43	-27.7501	-0.56278	-0.710476
	STR 100,000	0.9	1.33	3000	24	2	0.5	0.025	12.2413	39.6786	57.0922	FALSE	TRUE	FALSE	FALSE	TRUE	FALSE	FALSE	TRUE	FALSE	FALSE	0.565272	0.0571259	1.99951	20.5793	0.115569	173.054	5	50	1.61838	0.768706	0.0288811	-1	-4.6125	-0.025	0.05	0.5	4.625	4.55	0.00236608	100000	80000	3.99295	35.7108	119.036	2856.86	-55.5002	-1.12556	-1.42095
	STR 200,000	0.9	1.33	3000	24	2	0.5	0.025	18.9945	39.6786	45.3481	FALSE	TRUE	FALSE	FALSE	TRUE	FALSE	FALSE	TRUE	FALSE	FALSE	0.556246	0.0443204	2.00001	21.7989	0.115569	221.573	5	50	1.42634	0.948196	0.0288811	-1	-4.6125	-0.025	0.05	0.5	4.625	4.55	0.00236608	200000	160000	5.0308	35.7108	119.036	5713.72	-111	-2.25112	-2.8419
CO2 limit	STR 1,000	0.9	1.033	3000	24	2	0.42	0.021	0.472601	135.449	1	FALSE	TRUE	FALSE	FALSE	TRUE	FALSE	TRUE	FALSE	FALSE	FALSE	0.612391	0.220547	0.311298	56.5685	0.394512	117.625	13.7066	137.066	0.0374847	7.95817	0.0288811	-1	-4.8345	-0.021	0.042	0.42	4.845	4.782	0.002262	1000	800	0.860254	121.904	406.347	97.5233	-1.81124	-0.0308553	-0.0486045
	STR 2,000	0.9	1.033	3000	24	2	0.42	0.021	0.750161	107.499	1	FALSE	TRUE	FALSE	FALSE	TRUE	FALSE	TRUE	FALSE	FALSE	FALSE	0.612353	0.175038	0.33622	56.5685	0.313105	117.625	10.8783	108.783	0.0538535	6.39373	0.0288811	-1	-4.8345	-0.021	0.042	0.42	4.845	4.782	0.002262	2000	1600	1.08385	96.7493	322.498	154.799	-2.87499	-0.0489767	-0.07715
Back pressure-	STR 5,000	0.9	1.033	3000	24	2	0.42	0.021	1.38166	79.1976	54.4919	FALSE	TRUE	FALSE	FALSE	TRUE	FALSE	TRUE	FALSE	FALSE	FALSE	0.612287	0.128955	1.41129	20.8205	0.230673	117.625	8.01433	80.1433	0.540888	1.32467	0.0288811	-1	-4.8345	-0.021	0.042	0.42	4.845	4.782	0.002262	5000	4000	1.47101	71.2778	237.593	285.111	-5.2952	-0.0902061	-0.142096
No effect due	STR 10,000	0.9	1.033	3000	24	2	0.42	0.021	2.19301	62.8525	43.2469	FALSE	TRUE	FALSE	FALSE	TRUE	FALSE	TRUE	FALSE	FALSE	FALSE	0.612222	0.102341	1.41126	22.059	0.183065	117.625	6.3603	63.603	0.655145	1.21673	0.0288811	-1	-4.8345	-0.021	0.042	0.42	4.845	4.782	0.002262	10000	8000	1.85336	56.5672	188.557	452.538	-8.40472	-0.143178	-0.22554
to us limit	STR 20,000	0.9	1.033	3000	24	2	0.42	0.021	3.48073	49.8794	63.6074	FALSE	TRUE	FALSE	FALSE	TRUE	FALSE	TRUE	FALSE	FALSE	FALSE	0.61214	0.081217	1.73342	20.0308	0.14528	117.625	5.0475	50.475	1.04757	0.918686	0.0288811	-1	-4.8345	-0.021	0.042	0.42	4.845	4.782	0.002262	20000	16000	2.33509	44.8914	149.638	718.263	-13.3399	-0.227251	-0.357974
	STR 50,000	0.9	1.033	3000	24	2	0.42	0.021	6.41007	36.7429	57.5576	FALSE	TRUE	FALSE	FALSE	TRUE	FALSE	TRUE	FALSE	FALSE	FALSE	0.611998	0.0598273	1.85631	20.5376	0.107018	117.625	3.71817	37.1817	1.44696	0.781778	0.0288811	-1	-4.8345	-0.021	0.042	0.42	4.845	4.782	0.002262	50000	40000	3.1692	33.0686	110.229	1322.75	-24.5666	-0.418502	-0.659241
	STR 100,000	0.9	1.033	3000	24	2	0.42	0.021	10.173	29.1562	57.1402	FALSE	TRUE	FALSE	FALSE	TRUE	FALSE	TRUE	FALSE	FALSE	FALSE	0.611857	0.0474741	2.00007	20.575	0.0849209	117.625	2.95044	29.5044	1.90071	0.676838	0.0288811	-1	-4.8345	-0.021	0.042	0.42	4.845	4.782	0.002262	100000	80000	3.99295	26.2406	87.4686	2099.25	-38.988	-0.664179	-1.04624
	STR 200,000	0.9	1.033	3000	24	2	0.42	0.021	16.144	23.1346	45.3481	FALSE	TRUE	FALSE	FALSE	TRUE	FALSE	TRUE	FALSE	FALSE	FALSE	0.611681	0.0376693	2.00001	21.7989	0.0673823	117.625	2.34109	23.4109	2.24721	0.629998	0.0288811	-1	-4.8345	-0.021	0.042	0.42	4.845	4.782	0.002262	200000	160000	5.0308	20.8211	69.4038	3331.38	-61.8718	-1.05401	-1.66032
	STR 20,000	0.9	1.033	3000	24	2	0	0	3.48299	49.6005	63.6233	FALSE	TRUE	FALSE	FALSE	TRUE	FALSE	TRUE	FALSE	FALSE	FALSE	0.612326	0.0812697	1.73357	20.0295	0.144467	117.522	0	0	1.04639	0.92008	0.0288811	-1	-6	0	0	0	6	6	0.00183762	20000	16000	2.33509	44.6404	148.801	714.247	-10.7765	0	-0.358904
	STR 20,000	0.9	1.033	3000	24	2	0.42	0.021	3.48073	49.8794	63.6547	FALSE	TRUE	FALSE	FALSE	TRUE	FALSE	TRUE	FALSE	FALSE	FALSE	0.61214	0.081217	1.73385	20.0271	0.14528	117.625	5.0475	50.475	1.04793	0.918458	0.0288811	-1	-4.8345	-0.021	0.042	0.42	4.845	4.782	0.002262	20000	16000	2.33509	44.8914	149.638	718.263	-13.3399	-0.227251	-0.357974
[truncated: 31 more columns]

## Sheet: 2.3Perf
Reactor size vs cell density study
DCW formula		MW	C	H	O	N	γ	ΔHf	ΔGf		ΔSf						1	<-- do not delete
1	DCW	21.942	1	1.67691	0.335507	0.205111	4.39057	-73.0023	-31.9463		-137.703
												MW	ΔHf	ΔGf
Dry mass of cell		900	pg	Wet mass	3000	pg/cell					Glucose (s)	180.157	-1262.19	-915.9
% Dry matter		0.3		Predicted m power	59.9933	pW/cell					O2 (aq)	31.9988	-11.7	16.4
Hydrated cell density		1.03	pg/fL	cell volume	2912.62	fL					Glutamine	146.146	-805	-528.02
double time		24	h	cell diam	17.7186	um	26.5778				NH3 (aq)	17.0304	-80.29	-26.5
				mu	0.0288811	/h					Lactate	90.0786	-686.64	-516.72
											CO2 (aq)	44.0098	-413.8	-385.98
											H2O (l)	18.0152	-285.83	-237.19
Anabolism
		MW	C	H	O	N	γ	ΔHf	ΔGf	ΔSf
-0.0650921	Glucose (s)	180.157	6	12	6	0	24	-1262.19	-915.9
-0.00668071	Arginine	174.202	6	14	2	4	22	-433.711	-229.2
-0.00398	Cysteine	89.0938	3	7	2	1	12	-430.269	-338.82
-0.0197566	Glutamine	146.146	5	10	3	2	18	-805	-528.02
-0.002985	Histidine	155.156	6	9	2	3	20	-334.126	-179.8
-0.00653856	Isoleucine	131.174	6	13	2	1	30	-527.529	-343.9
-0.00994999	Lysine	146.189	6	14	2	2	28	-514.95	-303.8
-0.00241643	Methionine	117.147	5	11	2	1	24	-495.109	-502.92
-0.00497499	Phenylalanine	165.191	9	11	2	1	40	-400.462	-207.1
-0.00852856	Threonine	119.12	4	9	3	1	16	-635.482	-529.3
-0.00156357	Tryptophan	204.228	11	12	2	2	46	-405.2	-114.7
-0.00497499	Tyrosine	181.191	9	11	3	1	38	-573.256	-370.7
-0.00980785	Valine	117.147	5	11	2	1	24	-611.99	-358.65
-0.0127928	Alanine	89.0938	3	7	2	1	12	-554.8	-371
-0.00625428	Asparagine	132.119	4	8	3	2	12	-766.09	-525.93
-0.00781785	Aspartic acid	133.104	4	7	4	1	12	-943.41	-695.88
0.00540023	Glutamic acid	147.13	5	9	4	1	18	-979.89	-697.47
-0.0106607	Glycine	75.067	2	5	2	1	6	-523	-379.91
-0.0106607	Leucine	131.174	6	13	2	1	30	-643.37	-352.25
-0.00653856	Proline	115.132	5	9	2	1	22	-439.027	-285.6
-0.0100921	Serine	105.093	3	7	3	1	10	-603.062	-510.87
0.0761071	CO2 (aq)	44.0098	1	0	2	0	0	-413.8	-385.98
0.240422	H2O (l)	18.0152	0	2	1	0	0	-285.83	-237.19
1	DCW	21.942	1	1.67691	0.335507	0.205111	4.39057	-73.0023	-31.9463	-137.703
			2.22045e-16	2.22045e-16	2.77556e-16	5.55112e-17	8.88178e-16	-7.51219	-2.77147
																	Cell dens. Slope		118.247
																	intercept		82.2091
Bioreactor geometry
Max work Vol		0.8
L/D ratio		2
tank diam:impeller diam		3										ATF2	cycle time			ATF10	cycle time
emax/e		50							L	L/m2/d		L/min	s	L		L/min	s	L
Power number		5	6-blade Rushton					ATF2	2			0.5	23.8	0.198333		60	12	12
Temperature & pressure								ATF2	4			0.4	29.7	0.198
Fermentation temperature		37	C	Media viscosity	0.8	cp		ATF4	10			0.8	14.9	0.198667		--> ATF10 has a 12 L dead volume
				Vapor pressure water	0.0625993	bar		ATF6	50			1.1	10.8	0.198
Fluid density		1000	kg/m3	H O2	1.04241	mmol/L-bar		ATF6	100			0.8	14.9	0.198667		Work vol
				H CO2	24.8935	mmol/L-bar		ATF10	500			1	11.9	0.198333		L
O2 mass transfer								2xATF10	2000			1.2	9.9	0.198
kLa constants		0.075	0.47	0.8	1
DO top		0.2	atmospheric	1.40095	mg/L							--> ATF2 has a 0.2 L dead volume
kLa CO2 / kLa O2		1.2
	Set by user						Set by solver				Constraint switches & limits										Constraint values											Calculations
	Production	% O2 in	Back	Lac/Glc	Gln/Glc	Perfusion	Gas in	Cell	P/V	c CO2	Solve	Us top	VVM	Tip speed	Eddy	Vol frac	pCO2	c NH3	O2	mix time	Us	VVM	Impeller	Kolmogorov	vol frac	pCO2	c NH3	c Lac	c CO2	kLa	mix time*	Stoic	Stoic	Stoic	Stoic	Stoic	Stoic	Stoic	Catab	Vessel	Final Wk.	Vessel	Cell	Cell	Retained	q	Harvest	q	q
	Reactor	gas feed	pressure			Rate	solved	Density	150		Row	0.6	0.1	2	20	0.25	100	5			top	Chem	tip speed	Eddy		top			ratio	ratio	kLa	Glc	O2	Gln	NH3	Lac	CO2	H2O	extent	Volume	Volume	Diameter	Density	Density	cell mass	DCW	rate	Glucose (s)	Glutamine
			bar			1/d	kmol/h	MMcell/mL	W/m3	mM		cm/s		m/s	µm		mbar	mmol			cm/s	reference	m/s	µm		mbar	mM	mM											mol/mol-h	L	L	m	dry g/L	wet g/L	dry kg	dry kg/h	1/d	kg/h	kg/h
	STR 1,000	0.9	1.33	0.5	0.025	0.01	0.606815	27.7804	11.8348	1.65697	FALSE	TRUE	FALSE	FALSE	TRUE	FALSE	TRUE	TRUE	TRUE	TRUE	0.591666	0.28318	0.709409	30.4989	0.0809138	24.8646	5	50	0.999997	1.21257	0.342629	-1	-4.6125	-0.025	0.05	0.5	4.625	4.55	0.00236608	1000	800	0.860254	25.0024	83.3412	20.0019	0.577677	0.637062	-0.697314	-0.083897
	STR 1,000	0.9	1.33	0.5	0.025	0.25	0.60682	37.2625	64	1.50115	FALSE	TRUE	FALSE	FALSE	TRUE	FALSE	TRUE	TRUE	TRUE	TRUE	0.592337	0.283183	1.24519	20	0.108531	33.323	5	50	1	1.93203	0.270961	-1	-4.6125	-0.025	0.05	0.5	4.625	4.55	0.00236608	1000	800	0.860254	33.5362	111.787	26.829	0.774851	0.617919	-0.935323	-0.112533
	STR 1,000	0.9	1.33	0.5	0.025	0.7	0.606	55.0414	64	2.27087	FALSE	TRUE	FALSE	FALSE	TRUE	FALSE	TRUE	TRUE	TRUE	TRUE	0.592751	0.2828	1.24519	20	0.160315	49.1196	5	50	0.999999	1.22301	0.427961	-1	-4.6125	-0.025	0.05	0.5	4.625	4.55	0.00236608	1000	800	0.860254	49.5372	165.124	39.6298	1.14455	0.582025	-1.38159	-0.166225
	STR 1,000	0.9	1.33	0.5	0.025	0.95	0.606	64.8115	64	2.71027	FALSE	TRUE	FALSE	FALSE	TRUE	FALSE	TRUE	TRUE	TRUE	TRUE	0.593406	0.2828	1.24519	20	0.188771	57.7283	4.99104	49.9104	1	1	0.52365	-1	-4.6125	-0.025	0.05	0.5	4.625	4.55	0.00236608	1000	800	0.860254	58.3304	194.435	46.6643	1.34772	0.562301	-1.62683	-0.195731
	STR 1,000	0.9	1.33	0.5	0.025	1.5	0.606894	64.8744	64.0001	2.70492	FALSE	TRUE	FALSE	FALSE	TRUE	FALSE	TRUE	TRUE	TRUE	TRUE	0.594232	0.283217	1.24519	20	0.188955	57.6021	3.66375	36.6375	1	1	0.524248	-1	-4.6125	-0.025	0.05	0.5	4.625	4.55	0.00236608	1000	800	0.860254	58.387	194.623	46.7096	1.34903	0.562174	-1.62841	-0.195921
	STR 1,000	0.9	1.33	0.5	0.025	2	0.606915	64.8762	64.0001	2.70071	FALSE	TRUE	FALSE	FALSE	TRUE	FALSE	TRUE	TRUE	TRUE	TRUE	0.594209	0.283227	1.24519	20	0.18896	57.5132	2.94886	29.4886	1	1	0.524246	-1	-4.6125	-0.025	0.05	0.5	4.625	4.55	0.00236608	1000	800	0.860254	58.3886	194.629	46.7109	1.34906	0.56217	-1.62845	-0.195927
	STR 1,000	0.9	1.33	0.94	0.047	0.01	0.606574	11.5946	57.9087	0.457749	FALSE	TRUE	FALSE	FALSE	TRUE	FALSE	TRUE	TRUE	TRUE	TRUE	0.590323	0.283068	1.20436	20.5064	0.0337707	10.3113	5	50	0.999996	6.57883	0.0783674	-1	-3.3915	-0.047	0.094	0.94	3.415	3.274	0.00316775	1000	800	0.860254	10.4351	34.7838	8.34812	0.241103	0.669739	-0.345984	-0.0400052
	STR 1,000	0.9	1.33	0.94	0.047	0.25	0.606577	15.5521	64	0.604686	TRUE	TRUE	FALSE	FALSE	TRUE	FALSE	TRUE	TRUE	TRUE	TRUE	0.590605	0.283069	1.24519	20	0.0452975	13.8149	5.00001	50.0001	0.999991	5.07268	0.103056	-1	-3.3915	-0.047	0.094	0.94	3.415	3.274	0.00316775	1000	800	0.860254	13.9969	46.6564	11.1975	0.323397	0.661749	-0.464077	-0.0536599
	STR 1,000	0.9	1.33	0.94	0.047	0.7	0.606578	22.9724	64	0.899694	TRUE	TRUE	FALSE	FALSE	TRUE	FALSE	TRUE	TRUE	TRUE	TRUE	0.591122	0.28307	1.24519	20	0.06691	20.3608	5	50	0.999993	3.34798	0.156204	-1	-3.3915	-0.047	0.094	0.94	3.415	3.274	0.00316775	1000	800	0.860254	20.6752	68.9173	16.5401	0.477698	0.646769	-0.685499	-0.0792623
	STR 1,000	0.9	1.33	0.94	0.047	0.95	0.606588	27.0948	16.4942	1.45359	FALSE	TRUE	FALSE	FALSE	TRUE	FALSE	TRUE	TRUE	TRUE	TRUE	0.591395	0.283075	0.792417	28.07	0.0789169	23.9424	5	50	0.999998	1.47951	0.293744	-1	-3.3915	-0.047	0.094	0.94	3.415	3.274	0.00316775	1000	800	0.860254	24.3853	81.2844	19.5083	0.563421	0.638446	-0.808512	-0.0934859
	STR 1,000	0.9	1.33	0.94	0.047	1.5	0.606604	36.1641	31.5742	1.67077	FALSE	TRUE	FALSE	FALSE	TRUE	FALSE	TRUE	TRUE	TRUE	TRUE	0.592028	0.283082	0.983907	23.8639	0.105332	31.8904	5	50	0.999998	1.45645	0.326239	-1	-3.3915	-0.047	0.094	0.94	3.415	3.274	0.00316775	1000	800	0.860254	32.5477	108.492	26.0381	0.752011	0.620136	-1.07914	-0.124778
	STR 1,000	0.9	1.33	0.94	0.047	2	0.606625	44.4089	64	1.77947	FALSE	TRUE	FALSE	FALSE	TRUE	FALSE	TRUE	TRUE	TRUE	TRUE	0.592611	0.283092	1.24519	20	0.129346	39.1027	5	50	0.999999	1.60431	0.326338	-1	-3.3915	-0.047	0.094	0.94	3.415	3.274	0.00316775	1000	800	0.860254	39.968	133.227	31.9744	0.923457	0.603491	-1.32517	-0.153225
	STR 1,000	0.9	1.33	1.77	0.13	0.01	0.604535	1.76623	1.09553	0.212763	TRUE	TRUE	FALSE	FALSE	TRUE	FALSE	TRUE	TRUE	TRUE	TRUE	0.587658	0.282116	0.320911	55.2929	0.00514436	1.51618	5	34.0385	0.999999	7.50728	0.0398037	-1	-1.275	-0.13	0.26	1.77	1.34	0.95	0.00773766	1000	800	0.860254	1.58961	5.29869	1.27169	0.0367277	0.689581	-0.10042	-0.0133531
	STR 1,000	0.9	1.33	1.77	0.13	0.25	0.604535	2.36908	1.09121	0.285543	TRUE	TRUE	FALSE	FALSE	TRUE	FALSE	TRUE	TRUE	TRUE	TRUE	0.587706	0.282116	0.320489	55.3475	0.00690025	2.02875	5	34.0385	0.999999	5.57564	0.0535664	-1	-1.275	-0.13	0.26	1.77	1.34	0.95	0.00773766	1000	800	0.860254	2.13218	7.10725	1.70574	0.0492637	0.688364	-0.134696	-0.0179108
	STR 1,000	0.9	1.33	1.77	0.13	0.7	0.604535	3.49944	38.9678	0.143208	FALSE	TRUE	FALSE	FALSE	TRUE	FALSE	TRUE	TRUE	TRUE	TRUE	0.587806	0.282116	1.05539	22.6412	0.0101925	3.00999	5	34.0385	0.99997	20.1881	0.0241178	-1	-1.275	-0.13	0.26	1.77	1.34	0.95	0.00773766	1000	800	0.860254	3.14949	10.4983	2.51959	0.0727687	0.686082	-0.198963	-0.0264565
	STR 1,000	0.9	1.33	1.77	0.13	0.95	0.604536	4.12741	41.392	0.166777	FALSE	TRUE	FALSE	FALSE	TRUE	FALSE	TRUE	TRUE	TRUE	TRUE	0.587859	0.282117	1.07683	22.3021	0.0120216	3.54713	5	34.0385	0.999982	17.5731	0.0279374	-1	-1.275	-0.13	0.26	1.77	1.34	0.95	0.00773766	1000	800	0.860254	3.71467	12.3822	2.97174	0.0858271	0.684814	-0.234667	-0.0312041
	STR 1,000	0.9	1.33	1.77	0.13	1.5	0.604539	5.50895	49.4249	0.214707	FALSE	TRUE	FALSE	FALSE	TRUE	FALSE	TRUE	TRUE	TRUE	TRUE	0.587974	0.282118	1.14242	21.3348	0.0160455	4.7262	5	34.0385	0.999993	14.2463	0.0353099	-1	-1.275	-0.13	0.26	1.77	1.34	0.95	0.00773766	1000	800	0.860254	4.95806	16.5269	3.96644	0.114555	0.682025	-0.313216	-0.0416488
	STR 1,000	0.9	1.33	1.77	0.13	2	0.604542	6.7649	52.9302	0.260101	FALSE	TRUE	FALSE	FALSE	TRUE	FALSE	TRUE	TRUE	TRUE	TRUE	0.588078	0.282119	1.16881	20.9724	0.0197036	5.79418	5	34.0385	0.999986	11.9319	0.0425588	-1	-1.275	-0.13	0.26	1.77	1.34	0.95	0.00773766	1000	800	0.860254	6.08841	20.2947	4.87073	0.140672	0.67949	-0.384624	-0.051144
	STR 1,000	0.21	1.33	1.77	0.13	2	0.604542	6.76484	64	0.250903	FALSE	TRUE	FALSE	FALSE	TRUE	FALSE	TRUE	TRUE	TRUE	TRUE	0.588079	0.282119	1.24519	20	0.0197034	5.79584	4.99995	34.0381	0.999991	2.64973	0.196684	-1	-1.275	-0.13	0.26	1.77	1.34	0.95	0.00773766	1000	800	0.860254	6.08835	20.2945	4.87068	0.140671	0.67949	-0.38462	-0.0511435
	STR 2,000	0.9	1.33	0.5	0.025	0.01	0.958905	27.7804	64	1.29437	FALSE	TRUE	FALSE	FALSE	TRUE	FALSE	TRUE	TRUE	TRUE	TRUE	0.589514	0.223745	1.34488	20	0.0809138	31.4624	5	50	0.999998	2.67335	0.225611	-1	-4.6125	-0.025	0.05	0.5	4.625	4.55	0.00236608	2000	1600	1.08385	25.0024	83.3412	40.0038	1.15535	0.637062	-1.39463	-0.167794
	STR 2,000	0.9	1.33	0.5	0.025	0.25	0.958926	37.2625	64	1.7519	FALSE	TRUE	FALSE	FALSE	TRUE	FALSE	TRUE	TRUE	TRUE	TRUE	0.590347	0.223749	1.34488	20	0.108532	42.1068	5	50	1	1.92519	0.313481	-1	-4.6125	-0.025	0.05	0.5	4.625	4.55	0.00236608	2000	1600	1.08385	33.5362	111.787	53.658	1.5497	0.617919	-1.87065	-0.225066
	STR 2,000	0.9	1.33	0.5	0.025	0.5	0.958937	47.1396	64	2.23861	FALSE	TRUE	FALSE	FALSE	TRUE	FALSE	TRUE	TRUE	TRUE	TRUE	0.5912	0.223752	1.34488	20	0.1373	53.1445	5	50	1	1.46631	0.411845	-1	-4.6125	-0.025	0.05	0.5	4.625	4.55	0.00236608	2000	1600	1.08385	42.4257	141.419	67.8811	1.96048	0.597978	-2.3665	-0.284724
	STR 2,000	0.9	1.33	0.5	0.025	1	0.959025	64.5592	64	3.12496	FALSE	TRUE	FALSE	FALSE	TRUE	FALSE	TRUE	TRUE	TRUE	TRUE	0.592714	0.223772	1.34488	20	0.188036	72.4647	4.81093	48.1093	1	1	0.604586	-1	-4.6125	-0.025	0.05	0.5	4.625	4.55	0.00236608	2000	1600	1.08385	58.1033	193.678	92.9652	2.68494	0.56281	-3.24099	-0.389938
	STR 2,000	0.9	1.33	0.5	0.025	1.5	0.959099	64.5628	64	3.11935	FALSE	TRUE	FALSE	FALSE	TRUE	FALSE	TRUE	TRUE	TRUE	TRUE	0.592696	0.22379	1.34488	20	0.188047	72.3355	3.64504	36.4504	1	1	0.604596	-1	-4.6125	-0.025	0.05	0.5	4.625	4.55	0.00236608	2000	1600	1.08385	58.1066	193.689	92.9705	2.68509	0.562803	-3.24117	-0.38996
	STR 2,000	0.9	1.33	0.5	0.025	2	0.959153	64.5655	64	3.11378	FALSE	TRUE	FALSE	FALSE	TRUE	FALSE	TRUE	TRUE	TRUE	TRUE	0.592666	0.223802	1.34488	20	0.188055	72.2074	2.93403	29.3403	1	1	0.604595	-1	-4.6125	-0.025	0.05	0.5	4.625	4.55	0.00236608	2000	1600	1.08385	58.109	193.697	92.9744	2.68521	0.562797	-3.24131	-0.389977
	STR 2,000	0.9	1.33	0.94	0.047	0.25	0.979346	4.26436	30.5472	0.103806	FALSE	TRUE	FALSE	FALSE	TRUE	FALSE	TRUE	TRUE	TRUE	TRUE	0.599961	0.228514	1.05103	24.062	0.0124205	4.70283	1.33756	13.3756	2.07659	13.7974	0.0401221	-1	-3.3915	-0.047	0.094	0.94	3.415	3.274	0.00316775	2000	1600	1.08385	3.83792	12.7931	6.14068	0.17735	0.684538	-0.254498	-0.0294268
	STR 2,000	0.9	1.33	0.94	0.047	0.5	0.979361	8.52872	41.2974	0.207386	FALSE	TRUE	FALSE	FALSE	TRUE	FALSE	TRUE	TRUE	TRUE	TRUE	0.600354	0.228518	1.16216	22.3149	0.0248409	9.39522	2.12598	21.2598	1.97067	7.83526	0.0736462	-1	-3.3915	-0.047	0.094	0.94	3.415	3.274	0.00316775	2000	1600	1.08385	7.67584	25.5861	12.2814	0.354699	0.675929	-0.508995	-0.0588537
	STR 2,000	0.9	1.33	0.94	0.047	1	0.979391	17.0574	55.6725	0.414177	FALSE	TRUE	FALSE	FALSE	TRUE	FALSE	TRUE	TRUE	TRUE	TRUE	0.601133	0.228525	1.28382	20.7093	0.0496818	18.7489	3.01439	30.1439	1.88624	4.37773	0.137383	-1	-3.3915	-0.047	0.094	0.94	3.415	3.274	0.00316775	2000	1600	1.08385	15.3517	51.1723	24.5627	0.709399	0.65871	-1.01799	-0.117707
	STR 2,000	0.9	1.33	0.94	0.047	1.5	0.979422	25.5861	55.7539	0.620488	FALSE	TRUE	FALSE	FALSE	TRUE	FALSE	TRUE	TRUE	TRUE	TRUE	0.601904	0.228532	1.28445	20.7017	0.0745228	28.0617	3.50223	35.0223	1.90292	2.83407	0.212375	-1	-3.3915	-0.047	0.094	0.94	3.415	3.274	0.00316775	2000	1600	1.08385	23.0275	76.7584	36.8441	1.0641	0.641492	-1.52699	-0.176561
	STR 2,000	0.9	1.33	0.94	0.047	2	0.979453	34.1149	55.8352	0.826322	FALSE	TRUE	FALSE	FALSE	TRUE	FALSE	TRUE	TRUE	TRUE	TRUE	0.602668	0.228539	1.28507	20.6942	0.0993637	37.3342	3.81058	38.1058	1.92051	2.06254	0.29204	-1	-3.3915	-0.047	0.094	0.94	3.415	3.274	0.00316775	2000	1600	1.08385	30.7034	102.345	49.1254	1.4188	0.624274	-2.03598	-0.235415
	STR 2,000	0.9	1.33	1.77	0.13	0.25	0.975268	1	26.794	0.0235059	FALSE	TRUE	FALSE	FALSE	TRUE	FALSE	TRUE	TRUE	TRUE	TRUE	0.597187	0.227562	1.00609	24.8637	0.00291262	1.06968	2.10432	14.3256	2.1319	60.7053	0.00892559	-1	-1.275	-0.13	0.26	1.77	1.34	0.95	0.00773766	2000	1600	1.08385	0.9	3	1.44	0.0415888	0.691128	-0.113712	-0.0151204
	STR 2,000	0.9	1.33	1.77	0.13	0.5	0.975283	1.26235	26.806	0.0296288	FALSE	TRUE	FALSE	FALSE	TRUE	FALSE	TRUE	TRUE	TRUE	TRUE	0.597224	0.227566	1.00624	24.8609	0.00367674	1.34959	2.09978	14.2947	2.13446	48.0582	0.0112755	-1	-1.275	-0.13	0.26	1.77	1.34	0.95	0.00773766	2000	1600	1.08385	1.13611	3.78704	1.81778	0.0524996	0.690599	-0.143544	-0.0190872
	STR 2,000	0.9	1.33	1.77	0.13	1	0.975314	2.5247	27.7342	0.0590858	FALSE	TRUE	FALSE	FALSE	TRUE	FALSE	TRUE	TRUE	TRUE	TRUE	0.597377	0.227573	1.01772	24.6502	0.00735348	2.69595	2.962	20.1644	2.12686	24.3153	0.0223922	-1	-1.275	-0.13	0.26	1.77	1.34	0.95	0.00773766	2000	1600	1.08385	2.27223	7.57409	3.63556	0.104999	0.68805	-0.287087	-0.0381744
	STR 2,000	0.9	1.33	1.77	0.13	1.5	0.975344	3.78704	31.377	0.0884714	FALSE	TRUE	FALSE	FALSE	TRUE	FALSE	TRUE	TRUE	TRUE	TRUE	0.597529	0.22758	1.06046	23.9013	0.0110302	4.03911	3.43171	23.362	2.07966	17.1067	0.0323734	-1	-1.275	-0.13	0.26	1.77	1.34	0.95	0.00773766	2000	1600	1.08385	3.40834	11.3611	5.45334	0.157499	0.685502	-0.430631	-0.0572617
	STR 2,000	0.9	1.33	1.77	0.13	2	0.975375	5.04939	31.4026	0.117786	FALSE	TRUE	FALSE	FALSE	TRUE	FALSE	TRUE	TRUE	TRUE	TRUE	0.59768	0.227587	1.06075	23.8965	0.014707	5.37909	3.72724	25.3739	2.08332	12.7814	0.0433391	-1	-1.275	-0.13	0.26	1.77	1.34	0.95	0.00773766	2000	1600	1.08385	4.54445	15.1482	7.27113	0.209998	0.682953	-0.574174	-0.0763489
Microcarrier
	Mass cell	3.5e-10	pg dry
	Total cells	total m2		m2/g	g MCR	wet g cell/g MCR
FBR	9800000000	40.5	Cytoline 1	0.3	135	0.0846914	11.8076
STR	21100000000	17.6	Cytodex 1	0.44	40	0.615417	1.62492
				300	mL	390	g MCR
				1.3	g/mL
[truncated: 37 more columns]

## Sheet: 2.3FBA
Fed Batch			TCI (MM)	195.956		Var/Fix/Cap/Total	45.5147	215.475	241.552	502.542	/kg
Formula from 2.1		MW	C	H	O	N	γ	ΔHf	ΔGf	ΔSf
1	DCW	21.942	1	1.67691	0.335507	0.205111	4.39057	-73.0023	-31.9463	-137.703
Overall reaction at parameters of the analysis:
Nitrogen source		Amino acids
Lac/Glc ratio		1.77				Wet mass	3000	pg/cell	Wet MW	73.14
Gln/Glc		0.13				Predicted m power	59.9933	pW/cell
Dry mass of cell		900	pg			cell volume	2912.62	fL
% Dry matter		0.3				cell diam	17.7186	um
Hydrated cell density		1.03	pg/fL			Max growth rate	0.0288811	/h
double time		24	h			Catabolism extent	0.00773766	mol/mol DCM-h
Catabolic reaction		MW	C	H	O	N	γ	ΔHf	ΔGf	ΔSf
-1	Glucose (s)	180.157	6	12	6	0	24	-1262.19	-915.9
-1.275	O2 (aq)	31.9988	0	0	2	0	-4	-11.7	16.4
-0.13	Glutamine	146.146	5	10	3	2	18	-805	-528.02
0.26	NH3 (aq)	17.0304	0	3	0	1	0	-80.29	-26.5
1.77	Lactate	90.0786	3	6	3	0	12	-686.64	-516.72
1.34	CO2 (aq)	44.0098	1	0	2	0	0	-413.8	-385.98			Glc:AA feed ratio		2.5228
0.95	H2O (l)	18.0152	0	2	1	0	0	-285.83	-237.19
			0	-1.77636e-15	-1.77636e-15	0	3.55271e-15	-680.501	-700.395
												in wet	combined	solubility
Anabolism												cell mass	q
With amino acids		MW	C	H	O	N	γ	ΔHf	ΔGf	ΔSf		g/g	kg/h	g/L
-0.0650921	Glucose (s)	180.157	6	12	6	0	24	-1262.19	-915.9			0.160334	-0.0789664
-0.00668071	Arginine	174.202	6	14	2	4	22	-433.711	-229.2			0.0159119	-0.00153184	150	3.64715
-0.00398	Cysteine	89.0938	3	7	2	1	12	-430.269	-338.82			0.00484814	-0.000466733	1000	1.11124
-0.0197566	Glutamine	146.146	5	10	3	2	18	-805	-528.02			0.039477	-0.0105003	25	25
-0.002985	Histidine	155.156	6	9	2	3	20	-334.126	-179.8			0.00633224	-0.000609608	41.9	1.45141
-0.00653856	Isoleucine	131.174	6	13	2	1	30	-527.529	-343.9			0.0117267	-0.00112894	41.17	2.68787
-0.00994999	Lysine	146.189	6	14	2	2	28	-514.95	-303.8			0.0198876	-0.00191459	24.26	4.55842
-0.00241643	Methionine	117.147	5	11	2	1	24	-495.109	-502.92			0.00387036	-0.000372601	33.81	0.887122
-0.00497499	Phenylalanine	165.191	9	11	2	1	40	-400.462	-207.1			0.0112364	-0.00108173	29.65	2.57547
-0.00852856	Threonine	119.12	4	9	3	1	16	-635.482	-529.3			0.0138901	-0.00133721	1000	3.18374
-0.00156357	Tryptophan	204.228	11	12	2	2	46	-405.2	-114.7			0.00436594	-0.000420311	11.36	1.00071
-0.00497499	Tyrosine	181.191	9	11	3	1	38	-573.256	-370.7			0.0123246	-0.0011865	0.453	2.82492
-0.00980785	Valine	117.147	5	11	2	1	24	-611.99	-358.65			0.0157091	-0.00151232	88.5	3.60067
-0.0127928	Alanine	89.0938	3	7	2	1	12	-554.8	-371			0.0155833	-0.00150021	166.5	3.57184
-0.00625428	Asparagine	132.119	4	8	3	2	12	-766.09	-525.93			0.0112976	-0.00108763	35.3	2.58952
-0.00781785	Aspartic acid	133.104	4	7	4	1	12	-943.41	-695.88			0.0142273	-0.00136967	7.78	3.26103
0.00540023	Glutamic acid	147.13	5	9	4	1	18	-979.89	-697.47			0	0	8.64	0
-0.0106607	Glycine	75.067	2	5	2	1	6	-523	-379.91			0.0109416	-0.00105335	29.9	2.50791
-0.0106607	Leucine	131.174	6	13	2	1	30	-643.37	-352.25			0.0191196	-0.00184066	24.26	4.38239
-0.00653856	Proline	115.132	5	9	2	1	22	-439.027	-285.6			0.0102925	-0.000990867	1000	2.35914
-0.0100921	Serine	105.093	3	7	3	1	10	-603.062	-510.87			0.0145012	-0.00139603	50.23	3.3238
0.0761071	CO2 (aq)	44.0098	1	0	2	0	0	-413.8	-385.98
0.240422	H2O (l)	18.0152	0	2	1	0	0	-285.83	-237.19
1	DCW	21.942	1	1.67691	0.335507	0.205111	4.39057	-73.0023	-31.9463	-137.703
			2.22045e-16	2.22045e-16	2.77556e-16	5.55112e-17	8.88178e-16	-7.51219	-2.77147				combined
													q
With Soy hydrolysate		MW	C	H	O	N	γ	ΔHf	ΔGf	ΔSf			kg/h
0	Glucose (s)	180.157	6	12	6	0	24	-1262.19	-915.9				0
0	Soy hydrolysate	128.168	4.81127	9.49296	2.67935	1.2811	19.536	-563.285	-309.87	-849.959			0
0	Glutamine	146.146	5	10	3	2	18	-805	-528.02				0
0	Tyrosine	181.191	9	11	3	1	38	-573.256	-370.7				0
0	Unused AA	72.8873	2.62945	4.85772	1.75305	0.596935	10.0786	-352.666	-214.62	-463.007
0	CO2 (aq)	44.0098	1	0	2	0	0	-413.8	-385.98
0	H2O (l)	18.0152	0	2	1	0	0	-285.83	-237.19
0	DCW	21.942	1	1.67691	0.335507	0.205111	4.39057	-73.0023	-31.9463	-137.703
			0	0	0	0	0	0	0
Fed-batch parameters
Initial conditions
Starting volume		0.761	WV	15220	L
Starting cell density		0.0292013	MMcell/mL		0.4	kg				DATA APPEAR AT THE BOTTOM OF PAGE				do not delete-->	1
Production reactor									Rows	384	to	409
Select equipment		STR 20,000		Vessel Volume	20000	L
L/D ratio		2		vessel diameter	2.33509	m					To set from sheet 2.3
tank diam:impeller diam		3		impeller diameter	0.778363	m					ending cell mass		25.6	kg dry
Power number		5	6-blade Rushton								Target doublings		6
Temperature & Pressure				Media viscosity	0.8	cp
Fermentation temperature		37	C	Vapor pressure water	0.0625993	bar					starting cell mass		0.4	kg dry	1.33333	kg wet
Reactor back pressure		1.33	bar	Raoult's Law yH2O	0.0470671								0.0262812	g/L dry	0.087604	g/L wet
				Water viscosity	0.692443	cp							0.0292013	MMcell/mL
				Bottom P estimate	1.69614	bar
Makeup medium composition											actual endpoint		26.1398	kg dry	87.1328	kg wet
N source wt%		0.15	Glucose wt%	0.37842									1.63374	g/L dry	5.4458	g/L wet
Batch constraints													1.81527	MMcell/mL
Max work Vol		0.8			16000	L
Max volume frac		0.25
pCO2 top		100	mbar
O2 mass transfer
Air %O2		0.21		H O2	1.04241	mmol/L-bar
DO top		0.2	atmospheric		1.40095	mg/L					Seed volume at 1:1		0.244837	m3
Max aeration (Choose limit)		0.006	Us [top]	m/s
Max eddy size		20	micron				Actual final cell density
emax/e		50
kLa correlation const		0.075	0.47	0.8	1		Actual final WV		0.8		Final cNH3	5.11966	mM
							Actual batch end time		144.723	h	Final cLac	34.8531	mM
Simulation time interval		6	h	Max time	720	h	Actual doublings		6.03011
Economic analysis
Sizing and Scheduling
Operating days per year		365	d		Batch per year	One bioreactor	56.5161	batch/y	This facility	1356.39	batch/y	Globally	1.14767e+06	batch/y
Design one plant for		24	prod ferms		Actual ann. Prod.	One bioreactor	4.92441	MT/y	This facility	0.118186	kTA	Globally	100	kTA
Assume total industry size		100	kTA
					Global installed base		20307	Production bioreactors
							846.125	Identical facilities
							412450	m3 installed bioreactor volume
Large/small seed transition		5000	L		Drain h	CIP/SIP	Fill h	Total turnaround
Small seed/lab transition		100	L	Offline time	2	4	4	155	h
Cast back to		0.001	kg DCW
				Redundant trains (integer)		6		Seed starts		339.097	seed/y	0.0387097	/h
				Ideal batch offset		6.45833	h/batch	Est. time to leave lab		289.445	h
				Ideal train offset		25.8333	h	Active seeds in lab		11.2043
				Batches finishing per shift		1.23871
Bioreactor						136.618	Agit. kWh/batch	1015.54	kg/batch SIP	300.217	kg/batch CIP
Initial prep tank	Time to fill	4	h	L/D	1			128.774	kg/batch SIP	41.2003	kg/batch CIP
	Total prep time	8	h
Makeup tank				L/D	2
	Volume for F5	820.836	L	Glc conc.	0.0859488	Amino Conc.	0.0340688
		0.2 micron	0.1 micron	virus
Sterile filters	L/m2-h	500	500	500		Max rate	110.556	L/h @ F5
HTST pasteurizer	ΔT	105	C					476.881	kg/batch steam	1.14928	GJ/batch CW
Disk stack centrifuge	discharge	0.2	solids	8000	kg/h capacity	35.2268	gpm	6	req (all trains)	21.6	kWh/batch
O2 PSA		4178.05	kg O2/batch	5.66706	kTa (all trains)	1336.98	kWh/batch	Oxygen recovery	0.66
After compressor	Peak capacity	2554.5	ACMH (all trains)	1	req (all trains)	417.565	kWh/batch	Total air processed	18430.7	ACMH
Chilled water system	Peak duty	2.69004	kW (heat)	1	req (all trains)	46.2117	kWh/batch			0.166362	GJ/batch CW
Cooling tower	ΔT	8	C	1.31565	GJ/batch	13.5155	kcal/s	1.68944	L/s circulation
NG Boiler		1621.19	kg steam/batch		Peak demand	2776.32	kg/h steam	1	req	6.17198	MMBTU/batch
	Boiler efficiency	0.6
CIP	GPM per ft circumf	3		CIP hold vol	10	min of circ	N total	18		Cost each	234009
	% of total volume	0.2		Acid/Base/Ster	3		Volume each	18942.7	L
							Footprint ea.	13.1126	m2	Total foot	236.026
SIP	kg stm per m3	50
Process water
Fermentation		16809.2	kg/batch				water at end of batch		15973.9	L/batch
Cell wash		7986.93	kg/batch	0.5	of water at end of batch
CIP		14207	kg/batch				RO retentate	0.368417	MECO
Boiler feed water (SIP)		1621.19	kg/batch				Permeate	0.631583
Total process water		40624.3	kg/batch
	Reactor volume	Begin WCW	End WCW	Splits at	Capex est	Bare capex	Bioreactor	Relative	Relative	Bioreactor	SIP	CIP	Operator	Init prep	Initial prep	Initial prep	Initial prep	SIP	CIP	HTST	HTST	HTST	Steam	FB makeup	FB makeup	FB makeup	SIP	CIP	0.2 um	0.1 um	Virus	Filter
				end	STR regression	estimate		Total vol	Online Vol	footprint			attention	AA/Glc	tank cost	tank	footprint			Pasteurizer	Pasteurizer	Pasteurizer		tank	tank cost	footprint			filter area	filter area	filter area	Housing
	L	kg	kg				N	1.01554	0.9482	m2	kg	L/min	h/batch	L		N	m2	kg	L/min	L/h		N	kg	L		m2	kg	L/min	m2	m2	m2
Production	20000	1.33333	87.1328	0	1.41343e+06	403166	24	24	22.4087	4.28249	1000	273.291	23.5	30440	294011	2	17.9897	1522	396.072	7610	140675	2	5552.63	780	50417.3	0.781795	39	92.6788	0.221113	0.221113	0.221113	28608.9
Small seed	1224.18	0.0816123	5.33333	4	837511	58587.5	6	0.367255	0.342904	0.665132	61.2092	107.704	10.1875	465.802	39340.3	2	1.10882	23.2901	98.3315	116.451	11873.1	2	169.936	47.7432	13145.4	0.121424	2.38716	36.5246	0.0135341	0.0135341	0.0135341	26701.4
Lab	18.7329	0.00124886	0.0816123	1	0	0	6	0.00561986	0.00524723	0	0.936643	0	0.5	0	0	0	0	0	0	0	0	0	0	0.730581	0	0.00748415	0.0365291	0	0.000207104	0.000207104	0.000207104	0
	0.286656	1.91104e-05	0.00124886	1	0	0		0	0	0.00252688	0.0143328	0	0	0.109073	0	0	0	0.00545363	0	0.0272681	84.5787	0	0	0.0111796	0	0.000461297	0.000558979	0	3.16916e-06	3.16916e-06	3.16916e-06	0
	0.0043865	2.92433e-07	1.91104e-05	1	0	0		0	0	0.000155748	0.000219325	0	0	0.00166906	0	0	0	8.34531e-05	0	0.000417266	7.13854	0	0	0.000171073	0	2.84327e-05	8.55367e-06	0	4.84955e-08	4.84955e-08	4.84955e-08	0
	6.71236e-05	4.4749e-09	2.92433e-07	1	0	0		0	0	9.59975e-06	3.35618e-06	0	0	2.55405e-05	0	0	0	1.27703e-06	0	6.38513e-06	0.602501	0	0	2.61782e-06	0	1.75249e-06	1.30891e-07	0	7.42094e-10	7.42094e-10	7.42094e-10	0
	1.02715e-06	6.84764e-11	4.4749e-09	1	0	0		0	0	5.91695e-07	5.13573e-08	0	0	3.90829e-07	0	0	0	1.95414e-08	0	9.77072e-08	0.0508518	0	0	4.00587e-08	0	1.08018e-07	2.00293e-09	0	1.13557e-11	1.13557e-11	1.13557e-11	0
	1.57177e-08	1.04785e-12	6.84764e-11	1	0	0		0	0	3.647e-08	7.85885e-10	0	0	5.98059e-09	0	0	0	2.99029e-10	0	1.49515e-09	0.00429195	0	0	6.1299e-10	0	6.65783e-09	3.06495e-11	0	1.73769e-13	1.73769e-13	1.73769e-13	0
	2.40517e-10	1.60345e-14	1.04785e-12	1	0	0		0	0	2.24788e-09	1.20259e-11	0	0	9.15168e-11	0	0	0	4.57584e-12	0	2.28792e-11	0.000362245	0	0	9.38017e-12	0	4.10365e-10	4.69008e-13	0	2.65907e-15	2.65907e-15	2.65907e-15	0
	3.68047e-12	2.45365e-16	1.60345e-14	1	0	0		0	0	1.38552e-10	1.84023e-13	0	0	1.40042e-12	0	0	0	7.00209e-14	0	3.50105e-13	3.05739e-05	0	0	1.43538e-13	0	2.52935e-11	7.17691e-15	0	4.06899e-17	4.06899e-17	4.06899e-17	0
	5.63197e-14	3.75464e-18	2.45365e-16	1	0	0		0	0	8.53984e-12	2.81598e-15	0	0	2.14296e-14	0	0	0	1.07148e-15	0	5.35741e-15	2.58047e-06	0	0	2.19647e-15	0	1.559e-12	1.09823e-16	0	6.2265e-19	6.2265e-19	6.2265e-19	0
	8.61821e-16	5.74547e-20	3.75464e-18	1	0	0		0	0	5.26366e-13	4.3091e-17	0	0	3.27923e-16	0	0	0	1.63961e-17	0	8.19807e-17	2.17795e-07	0	0	3.3611e-17	0	9.60914e-14	1.68055e-18	0	9.52798e-21	9.52798e-21	9.52798e-21	0
	1.31879e-17	8.7919e-22	5.74547e-20	1	0	0		0	0	3.24434e-14	6.59393e-19	0	0	5.01798e-18	0	0	0	2.50899e-19	0	1.25449e-18	1.83821e-08	0	0	5.14326e-19	0	5.92274e-15	2.57163e-20	0	1.458e-22	1.458e-22	1.458e-22	0
	2.01805e-19	1.34536e-23	8.7919e-22	1	0	0		0	0	1.9997e-15	1.00902e-20	0	0	7.67866e-20	0	0	0	3.83933e-21	0	1.91967e-20	1.55147e-09	0	0	7.87038e-21	0	3.65057e-16	3.93519e-22	0	2.23108e-24	2.23108e-24	2.23108e-24	0
	3.08808e-21	2.05872e-25	1.34536e-23	1	0	0		0	0	1.23254e-16	1.54404e-22	0	0	1.17501e-21	0	0	0	5.87507e-23	0	2.93753e-22	1.30946e-10	0	0	1.20435e-22	0	2.25008e-17	6.02175e-24	0	3.41407e-26	3.41407e-26	3.41407e-26	0
	4.72547e-23	3.15031e-27	2.05872e-25	1	0	0		0	0	7.59696e-18	2.36274e-24	0	0	1.79804e-23	0	0	0	8.99021e-25	0	4.4951e-24	1.1052e-11	0	0	1.84293e-24	0	1.38687e-18	9.21467e-26	0	5.22431e-28	5.22431e-28	5.22431e-28	0
	7.23106e-25	4.82071e-29	3.15031e-27	1	0	0		0	0	4.6825e-19	3.61553e-26	0	0	2.75142e-25	0	0	0	1.37571e-26	0	6.87855e-26	9.32802e-13	0	0	2.82011e-26	0	8.54819e-20	1.41006e-27	0	7.9944e-30	7.9944e-30	7.9944e-30	0
	1.10652e-26	7.3768e-31	4.82071e-29	1	0	0		0	0	2.88613e-20	5.5326e-28	0	0	4.21031e-27	0	0	0	2.10515e-28	0	1.05258e-27	7.87296e-14	0	0	4.31543e-28	0	5.26881e-21	2.15771e-29	0	1.22333e-31	1.22333e-31	1.22333e-31	0
	1.69323e-28	1.12882e-32	7.3768e-31	1	0	0		0	0	1.77891e-21	8.46615e-30	0	0	6.44274e-29	0	0	0	3.22137e-30	0	1.61069e-29	6.64487e-15	0	0	6.6036e-30	0	3.24751e-22	3.3018e-31	0	1.87197e-33	1.87197e-33	1.87197e-33	0
	2.59103e-30	1.72736e-34	1.12882e-32	1	0	0		0	0	1.09646e-22	1.29552e-31	0	0	9.85888e-31	0	0	0	4.92944e-32	0	2.46472e-31	5.60835e-16	0	0	1.0105e-31	0	2.00165e-23	5.05252e-33	0	2.86455e-35	2.86455e-35	2.86455e-35	0
	3.96488e-32	2.64325e-36	1.72736e-34	1	0	0		0	0	6.75818e-24	1.98244e-33	0	0	1.50864e-32	0	0	0	7.54318e-34	0	3.77159e-33	4.73351e-17	0	0	1.5463e-33	0	1.23375e-24	7.73152e-35	0	4.38343e-37	4.38343e-37	4.38343e-37	0
	6.06718e-34	4.04479e-38	2.64325e-36	1	0	0		0	0	4.16551e-25	3.03359e-35	0	0	2.30856e-34	0	0	0	1.15428e-35	0	5.77141e-35	3.99513e-18	0	0	2.3662e-35	0	7.60439e-26	1.1831e-36	0	6.70766e-39	6.70766e-39	6.70766e-39	0
	9.28419e-36	6.18946e-40	4.04479e-38	1	0	0		0	0	2.56747e-26	4.6421e-37	0	0	3.53263e-36	0	0	0	1.76632e-37	0	8.83159e-37	3.37194e-19	0	0	3.62083e-37	0	4.68708e-27	1.81042e-38	0	1.02643e-40	1.02643e-40	1.02643e-40	0
	1.4207e-37	9.47131e-42	6.18946e-40	1	0	0		0	0	1.5825e-27	7.10348e-39	0	0	5.40575e-38	0	0	0	2.70287e-39	0	1.35144e-38	2.84596e-20	0	0	5.54071e-39	0	2.88895e-28	2.77036e-40	0	1.57067e-42	1.57067e-42	1.57067e-42	0
	2.17399e-39	1.44933e-43	9.47131e-42	1	0	0		0	0	9.75398e-29	1.087e-40	0	0	8.27204e-40	0	0	0	4.13602e-41	0	2.06801e-40	2.40202e-21	0	0	8.47857e-41	0	1.78065e-29	4.23929e-42	0	2.40349e-44	2.40349e-44	2.40349e-44	0
	3.32671e-41	2.21781e-45	1.44933e-43	1	0	0		0	0	6.01201e-30	1.66336e-42	0	0	1.26581e-41	0	0	0	6.32907e-43	0	3.16453e-42	2.02733e-22	0	0	1.29742e-42	0	1.09753e-30	6.48709e-44	0	3.67789e-46	3.67789e-46	3.67789e-46	0
				1
					3.89475e+07	1.00275e+07	36	24.3729	22.7568	106.771	24372.9	7205.21	34.1875	61811.6	666704	4	19.0985	3090.58	988.806		305096		11445.1		1.28889e+06	19.5365	950.542	2443.44	5.38915	5.38915	5.38915	846823
Select facility type		cGMP biopharm		Override (or clear)		In use
																\hline
Bioreactor install factor		1				1										Equipment	&	Qty\slash Capacity		&	Cost	\\
ISBL non-bioreactor DC (x PEC)		1.3				1.3										\hline
OSBL DC (x PEC)		1.3				1.3										\multicolumn{3}{l}{\textit{ISBL: Bioreactors}\textsuperscript{a}}						\\
Engineering & Construction (xTDC)		0.6				0.6										Production (F5)	&	24\texttimes20 \cum		&	\$33,922,000	\\
Fees & Contingency (xTPC)		0.15				0.15										Seed bioreactors	&	6\texttimes1 \cum\ and smaller		&	\$5,025,000	\\
Fermentation & large seed area		Class 100,000 (D) (ISO 8)		Class 100,000 (D) (ISO 8)		Class 100,000 (D) (ISO 8)										\multicolumn{3}{l}{\textit{ISBL: Other}}						\\
																Initial fill tanks	&	4\texttimes30 \cum\ and smaller		&	\$667,000	\\
Cell lab		Class 10,000 (C) (ISO 7)		Class 1,000 (ISO 6)		Class 1,000 (ISO 6)										HTST sterilizers	&	4\texttimes7,610 L/h and smaller		&	\$305,000	\\
QC lab		Class 10,000 (C) (ISO 7)		Class 1,000 (ISO 6)		Class 1,000 (ISO 6)										Dedicated makeup tanks	&	36\texttimes0.8 \cum\ and smaller		&	\$1,289,000	\\
Office		Office				Office										Filter housings	&	108\texttimes0.2 m\textsuperscript{2} and smaller		&	\$847,000	\\
Compressor building		Compressor				Compressor										Centrifuge, disk stack	&	6\texttimes35 gpm		&	\$2,616,000	\\
Shop		Maint shop				Maint shop										Missing capital	&	10\%		&	\$4,963,000	\\
Warehouse		Warehouse				Warehouse										\hline
Sterilization		Filter				Filter										Installation	&	1.3\texttimes\ PEC\textsuperscript{b}		&	\$13,893,000	\\
																\multicolumn{2}{l}{\textbf{ISBL: Total Direct Cost}}				&	\textbf{\$63,527,000}	\\
Abbreviated Equipment list																\hline
Bioreactors								Total Cost								\multicolumn{3}{l}{\textit{OSBL}}						\\
Production bioreactor (F5)			24	x	20	m3		3.39224e+07								\oo\ Vacuum PSA	&	6 kTA		&	\$3,019,000	\\
Seed train			6	x	1.22418	m3 and smaller		5.02507e+06								O2 Compressor	&	2,555 ACMH		&	\$283,000	\\
Other ISBL								Total Cost								NG boiler	&	2,776 kg/h		&	\$148,000	\\
Initial fill tanks			4	x	30.44	m3 and smaller		666704								CIP tanks	&	18\texttimes19 \cum		&	\$4,212,000	\\
HTST Sterilizers			4	x	7610	L/h and smaller		305096								Chiller	&	3 kW		&	\$49,000	\\
Dedicated makeup tanks			36	x	0.78	m3 and smaller		1.28889e+06								Cooling tower	&	2 L/s		&	\$6,000	\\
Filter housings			108	x	0.221113	m2 and smaller		846823								Missing capital	&	10\%		&	\$857,000	\\
Centrifuge, disk stack			6	x	35.2268	gpm	435993	2.61596e+06								\hline
ISBL: Missing capital estimate			0.1					4.96344e+06								Installation	&	1.3\texttimes\ PEC		&	\$11,146,000	\\
																\multicolumn{2}{l}{\textbf{OSBL: Total Direct Cost}}				&	\textbf{\$19,720,000}	\\
Other ISBL: Direct Costs			1.3					1.3893e+07								\hline
ISBL: Total direct cost								6.35273e+07								\multicolumn{3}{l}{\textsuperscript{a}Estimated bare equip. cost: \$10,028,000} \\
																\multicolumn{3}{l}{\textsuperscript{b}Only to applied to 'ISBL: Other'} \\
OSBL								Total Cost								\hline
Vacuum PSA			1		5.66706	kTA	3.0191e+06	3.0191e+06								Building	&	Area (m\textsuperscript{2})	&	Levels	&	Cost	&	Remark			\\
O2 compressor			1		2554.5	ACMH	282811	282811								\hline
NG Boiler			1		2776.32	kg/h	147916	147916								Cell culture (Class 8)	&	2,543	&	2	&	\$19,119,000	&	15\% occupied by major equip.			\\
CIP Tanks			18	x	18.9427	m3	234009	4.21215e+06								Cell lab (Class 6)	&	112	&	1	&	\$981,000	&	10 m\textsuperscript{2} per active seed in the lab.			\\
Chiller			1		2.69004	kW	48757.3	48757.3								QC lab (Class 6)	&	56	&	1	&	\$490,000	&	50\% of the cell lab.			\\
Cooling tower			1		1.68944	L/s	5674.39	5674.39								Office	&	249	&	1	&	\$413,000	&	15 m\textsuperscript{2}/FTE on a single shift.			\\
OSBL: Missing capital estimate			0.1					857379								Compressor	&	58	&	2	&	\$151,000	&	Based on fresh air feed to PSA.			\\
																Shop	&	636	&	1	&	\$796,000	&	25\% of the cell culture area.			\\
OSBL: Direct Costs			1.3					1.11459e+07								Warehouse	&	636	&	1	&	\$720,000	&	25\% of the cell culture area.			\\
OSBL: Total direct cost								1.97197e+07								Slab	&	4,290	&		&	\$583,000	&	Entire developed area.			\\
																\hline
																\multicolumn{3}{l}{\textbf{Buildings total}}					&	\textbf{\$23,251,000}	&				\\
Buildings				Area m2	Levels	Bldg class	Cost/m2/level	Bldg cost	kW							\hline
Cell culture		Packing f	0.15	2542.88	2	Class 100,000 (D) (ISO 8)	3759.24	1.91186e+07	2085.16	Packing factor = fraction of area occupied by fermenters
Cell lab		sqm/active seed	10	112.043	1	Class 1,000 (ISO 6)	8751.63	980562	112.043	Area of all active cell bank and small seed. Depends on lead time to the production ferm						\hline
QC lab		% of cell lab	0.5	56.0216	1	Class 1,000 (ISO 6)	8751.63	490281	56.0216	Every ton of product occupies an area of QC lab for some time						ISBL direct cost	&		&	\$13,893,000	\\
Office		sqm/employee	15	249	1	Office	1656.89	412565	13.446	area per person on single shift						OSBL direct cost	&		&	\$19,720,000	\\
Compressor building		Factor on IR footprint	4	58.4139	2	Compressor	1291.83	150922	5.0236	ratioed to a weight estimate from ACCE						Buildings	&		&	\$23,251,000	\\
Shop		% of ferm area	0.25	635.719	1	Maint shop	1251.63	795686	27.3359	ratioed to total ferm area						\hline
Warehouse		% of ferm area	0.25	635.719	1	Warehouse	1132.12	719709	3.1786	Every ton of product occupies an area of warehouse for some time						\multicolumn{2}{l}{Total Direct Cost (TDC)}			&	\$106,498,000	\\
Slab				4289.8		Slab only	135.811	582599	0	Slab of the entire developed area						Engineering \& Construction	&	0.6\texttimes\ TDC	&	\$63,899,000	\\
Buildings total								2.32509e+07	2.01673e+07	kWh/y						\hline
Total direct capital (TDC)								1.06498e+08								\multicolumn{2}{l}{Total Plant Cost (TPC)}			&	\$170,397,000	\\
Engineering & Construction		0.6	x TDC					6.38988e+07								Fees \& Contingency	&	0.15\texttimes\ TPC	&	\$25,560,000	\\
Total plant cost (TPC)								1.70397e+08								\hline
Fees & Contingency		0.15	x TPC					2.55595e+07								\multicolumn{2}{l}{\textbf{Total Capital Investment (TCI)}}			&	\textbf{\$195,956,000}	\\
Total capital investment (TCI)								1.95956e+08								\hline
																Annual capital charge	&	14.6\% TCI/y	&	\$28,548,000/y	\\
Bare capital estimate	2.92882e+07												$/kg aggregate			\hline
Overall Lang factor	6.69062		Buildings estimated		0.793865	of PEC					Bioreactor capex		88.3383			\multicolumn{2}{l}{Overall Lang factor estimate (TCI/PEC)}			&	6.7	\\
											Buildings capex		52.7363			\hline
Capital charge factor											Rest of plant capex		100.478
Lifetime	10
IRR	0.075				$/y	$/batch	$/kg WCW
Annual capital charge factor			0.145686		2.85481e+07	21047.1	241.552									\textbf{Macronutrients}	&	Unit	&	Per batch	&	Unit cost	&	\$/batch	&	\$/kg	\\
																\hline
Variable OPEX																Glucose	&	kg	&	88	&	\$0.26	&	\$19	&	\$0.22	\\
																L-arginine	&	kg	&	2	&	\$61	&	\$85	&	\$0.97	\\
Macronutrients		g/L final														L-cysteine	&	kg	&	1	&	\$119	&	\$50	&	\$0.58	\\
Residual glucose		1														L-glutamine	&	kg	&	12	&	\$21	&	\$197	&	\$2.26	\\
Residual total amino acids		0.5														L-histidine	&	kg	&	1	&	\$102	&	\$57	&	\$0.65	\\
																L-isoleucine	&	kg	&	1	&	\$72	&	\$74	&	\$0.85	\\
		Loss	Usage	Demand at	Unit cost at											L-lysine	&	kg	&	2	&	\$54	&	\$93	&	\$1.07	\\
		kg/batch	kg/batch	scale kTA	scale $/kg	$/batch	$/kg WCW									L-methionine	&	kg	&	0	&	\$135	&	\$46	&	\$0.52	\\
Glucose (s)		16	71.646	100.589	0.264	18.9145	0.217077									L-phenylalanine	&	kg	&	1	&	\$74	&	\$73	&	\$0.84	\\
Soy hydrolysate		0	0	0	2	0	0									L-threonine	&	kg	&	2	&	\$66	&	\$80	&	\$0.92	\\
Arginine		0.391512	1.38984	2.04441	61.0132	84.7984	0.973208									L-tryptophan	&	kg	&	0	&	\$126	&	\$48	&	\$0.55	\\
Cysteine		0.119289	0.423465	0.622904	119.126	50.4457	0.578951									L-tyrosine	&	kg	&	1	&	\$77	&	\$83	&	\$0.95	\\
Glutamine		2.68369	9.52688	14.0137	20.6432	196.665	2.25707									L-valine	&	kg	&	2	&	\$61	&	\$84	&	\$0.97	\\
Histidine		0.155805	0.553096	0.813586	102.497	56.6905	0.650621									L-alanine	&	kg	&	2	&	\$62	&	\$84	&	\$0.96	\\
Isoleucine		0.288536	1.02428	1.50668	72.451	74.2101	0.85169									L-asparagine	&	kg	&	1	&	\$74	&	\$73	&	\$0.84	\\
Lysine		0.489334	1.7371	2.55522	53.8137	93.4797	1.07284									L-aspartic acid	&	kg	&	2	&	\$65	&	\$81	&	\$0.93	\\
Methionine		0.0952303	0.33806	0.497276	135.232	45.7165	0.524676									Glycine	&	kg	&	1	&	\$75	&	\$72	&	\$0.83	\\
Phenylalanine		0.276471	0.981449	1.44368	74.2144	72.8377	0.835939									L-leucine	&	kg	&	2	&	\$55	&	\$92	&	\$1.05	\\
Threonine		0.341767	1.21324	1.78464	65.8641	79.9092	0.917097									L-proline	&	kg	&	1	&	\$78	&	\$70	&	\$0.80	\\
Tryptophan		0.107424	0.381347	0.56095	126.363	48.1882	0.553043									L-serine	&	kg	&	2	&	\$64	&	\$81	&	\$0.93	\\
Tyrosine		0.107424	1.07651	1.35877	76.7909	82.6659	0.948735									\hline
Valine		0.386523	1.37213	2.01836	61.4553	84.3245	0.967769									\multicolumn{4}{l}{{Total macronutrients}}							&	\$1,500	&	\$17.70	\\
Alanine		0.383428	1.36114	2.00219	61.7341	84.0287	0.964375									\\
Asparagine		0.277978	0.986801	1.45155	73.9876	73.011	0.837928									\textbf{Micronutrients}	&	Unit	&	Per batch	&	Unit cost	&	\$/batch	&	\$/kg	\\
Aspartic acid		0.350063	1.2427	1.82797	64.9807	80.7512	0.92676									\hline
Glutamic acid		0	0	0	0	0	0									Insulin	&	g	&	310	&	\$1	&	\$156	&	\$1.79	\\
Glycine		0.269218	0.955703	1.40581	75.3335	71.9964	0.826284									Transferrin	&	g	&	171	&	\$1	&	\$143	&	\$1.65	\\
Leucine		0.470439	1.67002	2.45655	55.0201	91.8847	1.05454									FGF	&	g	&	1.6	&	\$47	&	\$75	&	\$0.86	\\
Proline		0.253248	0.899011	1.32242	77.9722	70.0978	0.804494									TGF-$\beta$	&	g	&	0.032	&	\$1,357	&	\$43	&	\$0.50	\\
Serine		0.356801	1.26662	1.86315	64.2869	81.4269	0.934515									\hline
Total macronutrients						1542.04	17.6976									\multicolumn{4}{l}{{Total micronutrients}}							&	\$400	&	\$4.79	\\
																\\
Micronutrients			Loss	Demand at	Unit cost at											\textbf{Consumables}	&	Unit	&	Per batch	&	Unit cost	&	\$/batch	&	\$/kg	\\
		mg/L residual	kg/batch	scale kg/y	scale $/kg	$/batch	$/kg WCW									\hline
Insulin		19.4	0.3104	356238	501.76	155.746	1.78746									0.2-\micron\ filter	&	m\textsuperscript{2}	&	0.2	&	\$200	&	\$45	&	\$0.52	\\
Transferrin		10.7	0.1712	196482	837.471	143.375	1.64548									0.1-\micron\ filter	&	m\textsuperscript{2}	&	0.2	&	\$500	&	\$112	&	\$1.29	\\
FGF		0.1	0.0016	1836.28	46782.1	74.8513	0.859049									Virus filter	&	m\textsuperscript{2}	&	0.2	&	\$1,000	&	\$225	&	\$2.58	\\
TGF-beta		0.002	3.2e-05	36.7255	1.35748e+06	43.4394	0.498543									\hline
Total micronutrients						417.412	4.79053									\multicolumn{4}{l}{{Total consumables}}							&	\$400	&	\$4.38	\\
																\\
Consumables		units	per batch		unit cost	$/batch	$/kg WCW									\textbf{Utilities}	&	Unit	&	Per batch	&	Unit cost	&	\$/batch	&	\$/kg	\\
0.2 micron filters		m2	0.224548		200	44.9096	0.515416									\hline
0.1 micron filters		m2	0.224548		500	112.274	1.28854									Process water	&	kg	&	40,624	&	\$0.02	&	\$812	&	\$9.32	\\
virus filters		m2	0.224548		1000	224.548	2.57708									VPSA Power	&	kWh	&	1,337	&	\$0.05	&	\$63	&	\$0.72	\\
Total consumables						381.732	4.38103									Compr. power	&	kWh	&	418	&	\$0.05	&	\$20	&	\$0.23	\\
																Agitator power	&	kWh	&	137	&	\$0.05	&	\$6	&	\$0.07	\\
Utilities		units	per batch		unit cost	$/batch	$/kg WCW									Chiller power	&	kWh	&	46	&	\$0.05	&	\$2	&	\$0.03	\\
Process water		kg	40624.3		0.02	812.486	9.32468	USD_kg_water_WFI								Dewatering power	&	kWh	&	22	&	\$0.05	&	\$1	&	\$0.01	\\
VPSA Power		kWh	1336.98		0.0472	63.1053	0.724243	USD_kWh_elec								Facility power	&	kWh	&	14,868	&	\$0.05	&	\$702	&	\$8.05	\\
Compr power		kWh	417.565		0.0472	19.7091	0.226196	USD_kWh_elec								Natural gas	&	MMBtu	&	6	&	\$2.90	&	\$18	&	\$0.21	\\
Agitator power		kWh	136.618		0.0472	6.44838	0.0740063	USD_kWh_elec								Municipal WWT	&	\cum	&	41	&	\$0.40	&	\$16	&	\$0.19	\\
Chiller power		kWh	46.2117		0.0472	2.18119	0.025033	USD_kWh_elec								\hline
Centrifuge+RVF		kWh	21.6		0.0472	1.01952	0.0117008	USD_kWh_elec								\multicolumn{4}{l}{{Total utilities}}							&	\$1,600	&	\$18.65	\\
Facility power		kWh	14868.4		0.0472	701.79	8.05426	USD_kWh_elec								\\
Natural gas		MMBtu	6.17198		2.9	17.8987	0.205419	USD_MMBTU_natgas								\multicolumn{4}{l}{\textbf{Total variable operating costs}}							&	\textbf{\$4,000}	&	\textbf{\$45.51}	\\
Municipal WWT		m3	40.6243		0.4	16.2497	0.186494	USD_m3_wwt
						1624.64	18.6455
Total variable OPEX						3965.82	45.5147
Fixed OPEX
Labor				Operator attention			Makeup prep									\textbf{Batch}	&	Attention	&	h/batch	&	FTE/shift	&	\$/y	&	\$/kg	\\
Shift length		8	h		% online time	% offline time	Fixed task h									\hline
Wage hour per y		2080	h/y	Lab			2									Lab	&	120~min/step	&	0.6	&	0.1	&	\$5,000	&	\$0.04	\\
Employee per supervisor		10		Production	0.1	0.1	8									Small seed	&	2 h prep + 25\%~time	&	12.7	&	2.0	&	\$100,000	&	\$0.85	\\
Worker efficiency		0.8		Large seed	0.1	0.1	4									Large seed	&	4 h prep + 10\%~time	&	0.0	&	0.0	&	\$	&	\$0.00	\\
shifts required to cover 24-hour operation		4.5		Small seed	0.25	0.25	2									Production	&	8 h prep + 10\%~time	&	26.0	&	4.0	&	\$200,000	&	\$1.69	\\
																\hline
Batch workers	h/batch	FTE/batch	FTE/shift	Salary	$/y	$/batch	$/kg WCW									\multicolumn{2}{l}{Total batch workers}			&	39.4	&	6.1	&	\$305,000	&	\$2.58	\\
Lab	0.625	0.078125	0.1	50000	5000	3.68626	0.0423063	ka_regFTE								\\
Small seed	12.7344	1.5918	2	50000	100000	73.7253	0.846125	ka_regFTE								\textbf{Continuous}	&	\multicolumn{2}{c}{Positions/shift}			&		&		&		\\
Large seed	0	0	0	50000	0	0	0	ka_regFTE								\hline
Production	26.0352	3.25439	4	50000	200000	147.451	1.69225	ka_regFTE								Media~prep	&	\multicolumn{2}{c}{0.5/train}			&	3.0	&	\$150,000	&	\$1.27	\\
Total Batch Workers	39.3945		6.1		305000	224.862	2.58068									Dewatering	&	\multicolumn{2}{c}{0.25/train}			&	1.5	&	\$75,000	&	\$0.63	\\
																Utilities	&	\multicolumn{2}{c}{1}			&	1.0	&	\$50,000	&	\$0.42	\\
Continuous workers			FTE/shift	Salary	$/y	$/batch	$/kg WCW									Maintenance	&	\multicolumn{2}{c}{0.5/train}			&	3.0	&	\$150,000	&	\$1.27	\\
Media prep	0.5	/train	3	50000	150000	110.588	1.26919	ka_regFTE								Supervisor	&	\multicolumn{2}{c}{1 per 10 FTE}			&	2.0	&	\$140,000	&	\$1.18	\\
Centrifuge	0.25	/ea	1.5	50000	75000	55.2939	0.634594	ka_regFTE								\hline
Boiler/Util	1	/ea	1	50000	50000	36.8626	0.423063	ka_regFTE								\multicolumn{3}{l}{Total continuous workers}					&	10.5	&	\$565,000	&	\$4.78	\\
Maintenance	0.5	/train	3	50000	150000	110.588	1.26919	ka_regFTE								\\
Supervisor			2	70000	140000	103.215	1.18458	ka_supFTE								\multicolumn{3}{l}{Total workers per shift}					&	17	&	\$870,000	&	\$7.36	\\
Total continuous workers			10.5		565000	416.548	4.78061									\multicolumn{3}{l}{Total workers (all shifts)}					&	75	&	\$3,915,000	&	\$33.13	\\
																\multicolumn{4}{l}{Labor burden (100\%)}							&	\$3,915,000	&	\$33.13	\\
Total labor per shift			16.6		870000	641.41	7.36129									\hline
Total (all shifts)			74.7		3915000	2886.34	33.1258									\multicolumn{4}{l}{\textbf{Total labor}}							&	\textbf{\$7,830,000}	&	\textbf{\$66.25}	\\
Labor Burden		1			3915000	2886.34	33.1258									\\
Total Labor					7830000	5772.69	66.2516									\multicolumn{4}{l}{Annual maintenance (4\% of TCI/y)}							&	\$7,838,000	&	\$66.32	\\
																\multicolumn{4}{l}{Annual insurance (5\% of TCI/y)}							&	\$9,798,000	&	\$82.90	\\
Other overhead					$/y	$/batch	$/kg WCW									\\
Annual maintenance		0.04	of total capital investment (TCI)/y		7.83825e+06	5778.77	66.3214									\multicolumn{4}{l}{\textbf{Total fixed operating costs}}							&	\textbf{\$25,466,000}	&	\textbf{\$215.47}	\\
Annual insurance+tax		0.05	of total capital investment (TCI)/y		9.79781e+06	7223.46	82.9017
Total fixed OPEX					2.54661e+07	18774.9	215.475														&	\$/y	&	\$/batch	&	\$/kg	\\
																\hline
Total Cost of Production											Engineering summary					Macronutrients					&	\$2,092,000	&	\$1,500	&	\$17.70	\\
					$/y	$/batch	$/kg WCW				Production rate (kTA)	0.118186				Micronutrients					&	\$566,000	&	\$400	&	\$4.79	\\
Macronutrients					2.09161e+06	1542.04	17.6976									Consumables					&	\$518,000	&	\$400	&	\$4.38	\\
Micronutrients					566172	417.412	4.79053				Tot. Capex ($M)	195.956				Utilities					&	\$2,204,000	&	\$1,600	&	\$18.65	\\
Consumables					517776	381.732	4.38103				Prod reactors	24 x 20 m3				\hline
Utilities					2.20364e+06	1624.64	18.6455				Total volume (m3)	487.458				Total variable OPEX					&	\$5,379,000	&	\$4,000	&	\$45.51	\\
Total variable OPEX					5.37919e+06	3965.82	45.5147				Total FTE	74.7				\\
Burdened labor cost					7830000	5772.69	66.2516		Capex overhead		Macronutrients	17.6976				Burdened labor cost					&	\$7,830,000	&	\$5,800	&	\$66.25	\\
Annual maintenance					7.83825e+06	5778.77	66.3214		149.223		Micronutrients	4.79053				Annual maintenance					&	\$7,838,000	&	\$5,800	&	\$66.32	\\
Annual insurance+tax					9.79781e+06	7223.46	82.9017				Consumables	4.38103				Annual insurance					&	\$9,798,000	&	\$7,200	&	\$82.90	\\
Total fixed OPEX					2.54661e+07	18774.9	215.475				Utilities	18.6455				\hline
Annual capital charge					2.85481e+07	21047.1	241.552				Labor	66.2516				Total fixed OPEX					&	\$25,466,000	&	\$18,800	&	\$215.47	\\
											Bioreactor capex	142.911				\\
TOTAL COST OF PRODUCTION					5.93933e+07	43787.9	502.542	/kg			Buildings capex	85.315				Annual capital charge					&	\$28,548,000	&	\$21,000	&	\$241.55	\\
											Rest of plant capex	162.55				\\
											COP	502.542				\textbf{Total cost of production}					&	\textbf{\$59,393,000}	&	\textbf{\$43,800}	&	\textbf{\$502.54}	\\
											water kg/kg	738.199
		------------------------SOLVER VARS--------------------------
interval	batch	Growth	gas in	P/V	Kolmogorov	Total DCW	q DCW	q	q	q	q	q	q	q	q	q	q	q	q	q	q	q	q	q	q	q	q	q	q	q	q	q	q	q	q	H2O (l)	H2O (l)	mass	O2	Substrate	c NH3	c Lac	Total	Working	ΔVol	Liq height	bottom P	Cell	Cell
	time	rate µ	solved		Eddy			Glucose (s)	Soy hydrolysate	Unused AA	Arginine	Cysteine	Glutamine	Histidine	Isoleucine	Lysine	Methionine	Phenylalanine	Threonine	Tryptophan	Tyrosine	Valine	Alanine	Asparagine	Aspartic acid	Glutamic acid	Glycine	Leucine	Proline	Serine	NH3 (aq)	Lactate	O2 (aq)	CO2 (aq)	H2O (l)	in feed	stripped	balance	balance	consump			Volume	Volume				Density	Density
	h	1/h	kmol/h	W/m3	µm	kg	kg/h	kg/h	kg/h	kg/h	kg/h	kg/h	kg/h	kg/h	kg/h	kg/h	kg/h	kg/h	kg/h	kg/h	kg/h	kg/h	kg/h	kg/h	kg/h	kg/h	kg/h	kg/h	kg/h	kg/h	kmol/h	kmol/h	kmol/h	kmol/h	kg/h	kg/h	kg/h			%anabolic	mM	mM	L		L/h	m	bar	dry g/L	wet g/L
	B384:B409	C384:C409	D384:D409	E384:E409	F384:F409	G384:G409	H384:H409	I384:I409	J384:J409	K384:K409	L384:L409	M384:M409	N384:N409	O384:O409	P384:P409	Q384:Q409	R384:R409	S384:S409	T384:T409	U384:U409	V384:V409	W384:W409	X384:X409	Y384:Y409	Z384:Z409	AA384:AA409	AB384:AB409	AC384:AC409	AD384:AD409	AE384:AE409	AF384:AF409	AG384:AG409	AH384:AH409	AI384:AI409	AJ384:AJ409	AK384:AK409	AL384:AL409	AM384:AM409	AN384:AN409	AO384:AO409	AP384:AP409	AQ384:AQ409	AR384:AR409	AS384:AS409	AT384:AT409	AU384:AU409	AV384:AV409	AW384:AW409	AX384:AX409
Integral								70.5499	0		1.36857	0.416987	9.38113	0.544634	1.00861	1.71052	0.332888	0.966434	1.19468	0.375513	1.06004	1.35113	1.34032	0.971705	1.22368	0.934345	0.941082	1.64447	0.885257	1.24724	0.0819146	0.557649			5.39201		583.542								820.836
Time avg																																								0.195468
Net						25.7398
Minimum
Maximum	144.723		4.53073			26.1398																																			5.18802	35.3184	16000	0.8	110.556		1.69614	1.63374	5.4458
6	0	0.0288811	4.53073	64	20	0.4	0.0115525	-0.0315865	0	0	-0.000612737	-0.000186693	-0.00420011	-0.000243843	-0.000451574	-0.000765834	-0.000149041	-0.000432691	-0.000534883	-0.000168124	-0.000474599	-0.000604929	-0.000600085	-0.000435051	-0.000547867	0.000418324	-0.00042134	-0.000736262	-0.000396347	-0.000558413	3.66747e-05	0.00024967	-0.000179847	0.000229086	0.00241411	0.0393625	-4.03151	-0.0022804	5290.34	0.195468	0	0	15220	0.761	0	3.554	1.67829	0.0262812	0.087604
6	6	0.0288811	4.53073	64	20	0.475683	0.0137383	-0.0375629	0	0	-0.000728671	-0.000222017	-0.00499481	-0.00028998	-0.000537015	-0.000910736	-0.00017724	-0.00051456	-0.000636087	-0.000199935	-0.000564397	-0.000719386	-0.000713625	-0.000517366	-0.000651528	0.000497474	-0.000501061	-0.000875568	-0.000471338	-0.000664069	4.36139e-05	0.00029691	-0.000213876	0.000272431	0.00287087	0.0468102	-4.03152	-0.00271187	4448.63	0.195468	0.0157999	0.107561	15244.8	0.762238	4.14602	3.55979	1.67886	0.031203	0.10401
6	12	0.0288811	4.53073	64	20	0.565685	0.0163376	-0.0446701	0	0	-0.000866541	-0.000264024	-0.00593986	-0.000344846	-0.000638622	-0.00108305	-0.000210775	-0.000611918	-0.000756439	-0.000237764	-0.000671185	-0.000855499	-0.000848648	-0.000615255	-0.000774801	0.0005916	-0.000595865	-0.00104123	-0.000560519	-0.000789716	5.18659e-05	0.000353087	-0.000254342	0.000323977	0.00341406	0.055667	-4.03153	-0.00322498	3740.84	0.195468	0.0345586	0.235265	15269.6	0.763482	4.16769	3.5656	1.67943	0.0370464	0.123488
6	18	0.0288811	4.53073	64	20	0.672717	0.0194288	-0.053122	0	0	-0.0010305	-0.000313979	-0.00706372	-0.000410094	-0.000759454	-0.00128797	-0.000250655	-0.000727697	-0.000899562	-0.00028275	-0.000798177	-0.00101737	-0.00100922	-0.000731665	-0.000921399	0.000703535	-0.000708607	-0.00123824	-0.000666573	-0.000939135	6.16793e-05	0.000419894	-0.000302466	0.000385276	0.00406003	0.0661997	-4.03154	-0.00383517	3145.66	0.195468	0.0568302	0.386883	15294.6	0.764732	4.19347	3.57144	1.68	0.0439838	0.146613
6	24	0.0288811	4.53073	64	20	0.8	0.0231049	-0.0631731	0	0	-0.00122547	-0.000373386	-0.00840023	-0.000487686	-0.000903148	-0.00153167	-0.000298081	-0.000865383	-0.00106977	-0.000336249	-0.000949198	-0.00120986	-0.00120017	-0.000870102	-0.00109573	0.000836649	-0.000842681	-0.00147252	-0.000792693	-0.00111683	7.33495e-05	0.000499341	-0.000359695	0.000458173	0.00482821	0.0787251	-4.03155	-0.00456081	2645.17	0.195468	0.0832722	0.566892	15319.8	0.76599	4.22412	3.57731	1.68058	0.05222	0.174067
6	30	0.0288811	4.53073	64	20	0.951366	0.0274765	-0.0751259	0	0	-0.00145734	-0.000444034	-0.00998961	-0.00057996	-0.00107403	-0.00182147	-0.00035448	-0.00102912	-0.00127217	-0.000399869	-0.00112879	-0.00143877	-0.00142725	-0.00103473	-0.00130306	0.000994948	-0.00100212	-0.00175114	-0.000942676	-0.00132814	8.72277e-05	0.00059382	-0.000427751	0.000544862	0.00574175	0.0936204	-4.03157	-0.00542374	2224.31	0.195468	0.114665	0.780606	15345.2	0.767258	4.26057	3.58323	1.68116	0.0619978	0.206659
6	36	0.0288811	4.53073	64	20	1.13137	0.0326753	-0.0893402	0	0	-0.00173308	-0.000528048	-0.0118797	-0.000689693	-0.00127724	-0.00216611	-0.00042155	-0.00122384	-0.00151288	-0.000475528	-0.00134237	-0.001711	-0.0016973	-0.00123051	-0.0015496	0.0011832	-0.00119173	-0.00208246	-0.00112104	-0.00157943	0.000103732	0.000706174	-0.000508685	0.000647954	0.00682812	0.111334	-4.03159	-0.00644996	1870.42	0.195468	0.151936	1.03433	15370.7	0.768536	4.30392	3.5892	1.68174	0.0736056	0.245352
6	42	0.0288811	4.53073	64	20	1.34543	0.0388577	-0.106244	0	0	-0.00206099	-0.000627958	-0.0141274	-0.000820187	-0.00151891	-0.00257595	-0.000501311	-0.00145539	-0.00179912	-0.000565501	-0.00159635	-0.00203473	-0.00201844	-0.00146333	-0.0018428	0.00140707	-0.00141721	-0.00247648	-0.00133315	-0.00187827	0.000123359	0.000839788	-0.000604932	0.000770552	0.00812005	0.132399	-4.03161	-0.00767033	1572.83	0.195468	0.196184	1.33556	15396.5	0.769827	4.35547	3.59523	1.68233	0.0873855	0.291285
6	48	0.0288811	4.53073	64	20	1.6	0.0462098	-0.126346	0	0	-0.00245095	-0.000746772	-0.0168005	-0.000975373	-0.0018063	-0.00306334	-0.000596162	-0.00173077	-0.00213953	-0.000672498	-0.0018984	-0.00241972	-0.00240034	-0.0017402	-0.00219147	0.0016733	-0.00168536	-0.00294505	-0.00158539	-0.00223365	0.000146699	0.000998681	-0.000719389	0.000916345	0.00965643	0.15745	-4.03164	-0.00912161	1322.59	0.195468	0.248716	1.69318	15422.7	0.771134	4.41677	3.60133	1.68293	0.103743	0.345811
6	54	0.0288811	4.53073	64	20	1.90273	0.054953	-0.150252	0	0	-0.00291469	-0.000888067	-0.0199792	-0.00115992	-0.00214806	-0.00364294	-0.00070896	-0.00205824	-0.00254435	-0.000799739	-0.00225759	-0.00287754	-0.0028545	-0.00206946	-0.00260611	0.0019899	-0.00200424	-0.00350227	-0.00188535	-0.00265628	0.000174455	0.00118764	-0.000855503	0.00108972	0.0114835	0.187241	-4.03167	-0.0108475	1112.16	0.195468	0.311079	2.11773	15449.2	0.772459	4.48967	3.60752	1.68354	0.123161	0.410536
6	60	0.0288811	4.53073	64	20	2.26274	0.0653505	-0.17868	0	0	-0.00346617	-0.0010561	-0.0237594	-0.00137939	-0.00255449	-0.00433221	-0.0008431	-0.00244767	-0.00302575	-0.000951055	-0.00268474	-0.003422	-0.00339459	-0.00246102	-0.0030992	0.0023664	-0.00238346	-0.00416493	-0.00224207	-0.00315886	0.000207464	0.00141235	-0.00101737	0.00129591	0.0136562	0.222668	-4.03171	-0.0128999	935.209	0.195468	0.385113	2.62173	15476.1	0.773806	4.57637	3.61381	1.68415	0.146209	0.487362
6	66	0.0288811	4.53073	64	20	2.69087	0.0777153	-0.212488	0	0	-0.00412199	-0.00125592	-0.0282549	-0.00164037	-0.00303782	-0.0051519	-0.00100262	-0.00291079	-0.00359825	-0.001131	-0.00319271	-0.00406946	-0.00403687	-0.00292666	-0.0036856	0.00281414	-0.00283443	-0.00495296	-0.00266629	-0.00375654	0.000246717	0.00167958	-0.00120986	0.0015411	0.0162401	0.264799	-4.03176	-0.0153407	786.414	0.195468	0.472999	3.22003	15503.6	0.775179	4.67947	3.62022	1.68478	0.173564	0.578548
6	72	0.0288811	4.53073	64	20	3.2	0.0924196	-0.252692	0	0	-0.0049019	-0.00149354	-0.0336009	-0.00195075	-0.00361259	-0.00612668	-0.00119232	-0.00346153	-0.00427906	-0.001345	-0.00379679	-0.00483943	-0.00480068	-0.00348041	-0.00438294	0.00334659	-0.00337072	-0.0058901	-0.00317077	-0.00446731	0.000293398	0.00199736	-0.00143878	0.00183269	0.0193129	0.3149	-4.03182	-0.0182432	661.293	0.195468	0.577324	3.93025	15531.6	0.776582	4.80208	3.62678	1.68542	0.206031	0.68677
6	78	0.0288811	4.53073	64	20	3.80546	0.109906	-0.300504	0	0	-0.00582937	-0.00177613	-0.0399584	-0.00231984	-0.00429612	-0.00728589	-0.00141792	-0.00411648	-0.00508869	-0.00159948	-0.00451517	-0.00575509	-0.005709	-0.00413892	-0.00521222	0.00397979	-0.00400849	-0.00700455	-0.00377071	-0.00531255	0.000348911	0.00237528	-0.00171101	0.00217945	0.022967	0.374482	-4.03188	-0.021695	556.079	0.195468	0.701159	4.77327	15560.5	0.778023	4.94788	3.63351	1.68608	0.24456	0.815199
6	84	0.0288811	4.53073	64	20	4.52548	0.130701	-0.357361	0	0	-0.00693233	-0.00211219	-0.0475189	-0.00275877	-0.00510898	-0.00866443	-0.0016862	-0.00489534	-0.00605151	-0.00190211	-0.00536948	-0.00684399	-0.00678919	-0.00492204	-0.00619841	0.0047328	-0.00476692	-0.00832985	-0.00448415	-0.00631772	0.000414927	0.0028247	-0.00203474	0.00259182	0.0273125	0.445336	-4.03196	-0.0257998	467.605	0.195468	0.848144	5.7739	15590.1	0.779507	5.12128	3.64044	1.68676	0.290278	0.967595
6	90	0.0288811	4.53073	64	20	5.38174	0.155431	-0.424976	0	0	-0.00824398	-0.00251183	-0.0565098	-0.00328075	-0.00607563	-0.0103038	-0.00200524	-0.00582158	-0.0071965	-0.002262	-0.00638542	-0.00813892	-0.00807375	-0.00585332	-0.00737119	0.00562828	-0.00566886	-0.00990592	-0.00533258	-0.00751308	0.000493435	0.00335915	-0.00241973	0.00308221	0.0324802	0.529597	-4.03206	-0.0306813	393.207	0.195468	1.0226	6.96151	15620.9	0.781044	5.32748	3.64761	1.68747	0.344522	1.14841
6	96	0.0288811	4.53073	64	20	6.4	0.184839	-0.505385	0	0	-0.0098038	-0.00298709	-0.0672018	-0.00390149	-0.00722519	-0.0122534	-0.00238465	-0.00692306	-0.00855813	-0.00268999	-0.00759359	-0.00967887	-0.00960136	-0.00696081	-0.00876587	0.00669319	-0.00674145	-0.0117802	-0.00634155	-0.00893461	0.000586796	0.00399473	-0.00287756	0.00366538	0.0386257	0.629801	-4.03217	-0.0364865	330.646	0.195468	1.22963	8.37095	15652.8	0.782642	5.57269	3.65508	1.6882	0.408871	1.3629
6	102	0.0288811	4.53073	64	20	7.61093	0.219812	-0.601007	0	0	-0.0116587	-0.00355227	-0.0799169	-0.00463968	-0.00859224	-0.0145718	-0.00283584	-0.00823295	-0.0101774	-0.00319896	-0.00903035	-0.0115102	-0.011418	-0.00827785	-0.0104244	0.00795959	-0.00801698	-0.0140091	-0.00754141	-0.0106251	0.000697822	0.00475056	-0.00342201	0.0043589	0.045934	0.748964	-4.0323	-0.04339	278.039	0.195468	1.47531	10.0435	15686.3	0.784314	5.8643	3.66288	1.68896	0.485196	1.61732
6	108	0.0288811	4.53073	64	20	9.05097	0.261402	-0.714722	0	0	-0.0138647	-0.00422438	-0.0950377	-0.00551754	-0.010218	-0.0173289	-0.0033724	-0.00979069	-0.012103	-0.00380422	-0.010739	-0.013688	-0.0135784	-0.00984408	-0.0123968	0.0094656	-0.00953384	-0.0166597	-0.0089683	-0.0126354	0.000829855	0.0056494	-0.00406948	0.00518363	0.054625	0.890673	-4.03246	-0.0515996	233.802	0.195468	1.76683	12.028	15721.5	0.786073	6.21109	3.6711	1.68977	0.575708	1.91903
6	114	0.0288811	4.53073	64	20	10.7635	0.310861	-0.849952	0	0	-0.016488	-0.00502367	-0.11302	-0.0065615	-0.0121513	-0.0206076	-0.00401048	-0.0116432	-0.014393	-0.00452401	-0.0127708	-0.0162778	-0.0161475	-0.0117066	-0.0147424	0.0112566	-0.0113377	-0.0198118	-0.0106652	-0.0150262	0.000986869	0.0067183	-0.00483945	0.00616441	0.0649604	1.05919	-4.03264	-0.0613627	196.603	0.195468	2.11268	14.3825	15758.7	0.787936	6.62349	3.6798	1.69062	0.683017	2.27672
6	120	0.0288811	4.53073	64	20	12.8	0.369678	-1.01077	0	0	-0.0196076	-0.00597418	-0.134404	-0.00780298	-0.0144504	-0.0245067	-0.0047693	-0.0138461	-0.0171163	-0.00537998	-0.0151872	-0.0193577	-0.0192027	-0.0139216	-0.0175317	0.0133864	-0.0134829	-0.0235604	-0.0126831	-0.0178692	0.00117359	0.00798945	-0.00575511	0.00733076	0.0772514	1.2596	-4.03287	-0.0729729	165.323	0.195468	2.52293	17.1754	15798.5	0.789923	7.11391	3.68908	1.69153	0.810205	2.70068
6	126	0.0288811	4.53073	64	20	15.2219	0.439624	-1.20201	0	0	-0.0233175	-0.00710454	-0.159834	-0.00927936	-0.0171845	-0.0291435	-0.00567168	-0.0164659	-0.0203548	-0.00639791	-0.0180607	-0.0230204	-0.022836	-0.0165557	-0.0208489	0.0159192	-0.016034	-0.0280182	-0.0150828	-0.0212502	0.00139564	0.00950111	-0.00684402	0.0087178	0.0918679	1.49793	-4.03313	-0.0867799	139.02	0.195468	3.0095	20.4877	15841.2	0.792058	7.69714	3.69905	1.69251	0.960905	3.20302
6	132	0.0288811	4.53073	64	20	18.1019	0.522804	-1.42944	0	0	-0.0277293	-0.00844877	-0.190075	-0.0110351	-0.0204359	-0.0346577	-0.0067448	-0.0195814	-0.024206	-0.00760844	-0.0214779	-0.027376	-0.0271567	-0.0196882	-0.0247936	0.0189312	-0.0190677	-0.0333194	-0.0179366	-0.0252709	0.00165971	0.0112988	-0.00813896	0.0103673	0.10925	1.78135	-4.03345	-0.103199	116.901	0.195468	3.58644	24.4154	15887.3	0.794367	8.39071	3.70983	1.69356	1.13939	3.79798
6	138	0.0288811	4.53073	64	20	21.5269	0.621723	-1.6999	0	0	-0.0329759	-0.0100473	-0.226039	-0.013123	-0.0243025	-0.0412152	-0.00802097	-0.0232863	-0.028786	-0.00904801	-0.0255417	-0.0325557	-0.032295	-0.0234133	-0.0294848	0.0225131	-0.0226754	-0.0396237	-0.0213303	-0.0300523	0.00197374	0.0134366	-0.00967891	0.0123288	0.129921	2.11839	-4.03382	-0.122725	98.3017	0.195468	4.27037	29.0714	15937.7	0.796884	9.21551	3.72159	1.69472	1.3507	4.50232
6	144	0.0288811	4.53073	64	20	25.6	0.739357	-2.02154	0	0	-0.0392152	-0.0119484	-0.268807	-0.015606	-0.0289007	-0.0490134	-0.00953859	-0.0276922	-0.0342325	-0.01076	-0.0303743	-0.0387155	-0.0384054	-0.0278433	-0.0350635	0.0267728	-0.0269658	-0.0471208	-0.0253662	-0.0357384	0.00234718	0.0159789	-0.0115102	0.0146615	0.154503	2.5192	-4.03427	-0.145946	82.6616	0.195468	5.0809	34.5892	15993	0.799649	9.72477	3.7345	1.69598	1.6007	5.33568
0.722561	144.723	0.0288811	4.53073	64	20	26.1398	0.754948	-2.06417	0	0	-0.0400421	-0.0122003	-0.274476	-0.0159351	-0.0295102	-0.050047	-0.00973974	-0.0282762	-0.0349544	-0.0109869	-0.0310149	-0.0395319	-0.0392153	-0.0284304	-0.0358029	0.0273373	-0.0275344	-0.0481144	-0.0259011	-0.0364921	0.00239668	0.0163159	-0.011753	0.0149707	0.157761	2.57233	-4.03433	-0.149023	80.9544	0.195468	5.18802	35.3184	16000	0.8	110.556	3.73614	1.69614	1.63374	5.4458
[truncated: 36 more columns]

## Sheet: 2.3FBB
Fed Batch			TCI (MM)	277.835		Var/Fix/Cap/Total	50.5147	85.3123	99.701	235.528	/kg
Formula from 2.1		MW	C	H	O	N	γ	ΔHf	ΔGf	ΔSf
1	DCW	21.942	1	1.67691	0.335507	0.205111	4.39057	-73.0023	-31.9463	-137.703
Overall reaction at parameters of the analysis:
Nitrogen source		Amino acids
Lac/Glc ratio		1.77				Wet mass	3000	pg/cell	Wet MW	73.14
Gln/Glc		0.13				Predicted m power	59.9933	pW/cell
Dry mass of cell		900	pg			cell volume	2912.62	fL
% Dry matter		0.3				cell diam	17.7186	um
Hydrated cell density		1.03	pg/fL			Max growth rate	0.0288811	/h
double time		24	h			Catabolism extent	0.00773766	mol/mol DCM-h
Catabolic reaction		MW	C	H	O	N	γ	ΔHf	ΔGf	ΔSf
-1	Glucose (s)	180.157	6	12	6	0	24	-1262.19	-915.9
-1.275	O2 (aq)	31.9988	0	0	2	0	-4	-11.7	16.4
-0.13	Glutamine	146.146	5	10	3	2	18	-805	-528.02
0.26	NH3 (aq)	17.0304	0	3	0	1	0	-80.29	-26.5
1.77	Lactate	90.0786	3	6	3	0	12	-686.64	-516.72
1.34	CO2 (aq)	44.0098	1	0	2	0	0	-413.8	-385.98			Glc:AA feed ratio		2.5228
0.95	H2O (l)	18.0152	0	2	1	0	0	-285.83	-237.19
			0	-1.77636e-15	-1.77636e-15	0	3.55271e-15	-680.501	-700.395
												in wet	combined	solubility
Anabolism												cell mass	q
With amino acids		MW	C	H	O	N	γ	ΔHf	ΔGf	ΔSf		g/g	kg/h	g/L
-0.0650921	Glucose (s)	180.157	6	12	6	0	24	-1262.19	-915.9			0.160334	-0.0789664
-0.00668071	Arginine	174.202	6	14	2	4	22	-433.711	-229.2			0.0159119	-0.00153184	150	3.64715
-0.00398	Cysteine	89.0938	3	7	2	1	12	-430.269	-338.82			0.00484814	-0.000466733	1000	1.11124
-0.0197566	Glutamine	146.146	5	10	3	2	18	-805	-528.02			0.039477	-0.0105003	25	25
-0.002985	Histidine	155.156	6	9	2	3	20	-334.126	-179.8			0.00633224	-0.000609608	41.9	1.45141
-0.00653856	Isoleucine	131.174	6	13	2	1	30	-527.529	-343.9			0.0117267	-0.00112894	41.17	2.68787
-0.00994999	Lysine	146.189	6	14	2	2	28	-514.95	-303.8			0.0198876	-0.00191459	24.26	4.55842
-0.00241643	Methionine	117.147	5	11	2	1	24	-495.109	-502.92			0.00387036	-0.000372601	33.81	0.887122
-0.00497499	Phenylalanine	165.191	9	11	2	1	40	-400.462	-207.1			0.0112364	-0.00108173	29.65	2.57547
-0.00852856	Threonine	119.12	4	9	3	1	16	-635.482	-529.3			0.0138901	-0.00133721	1000	3.18374
-0.00156357	Tryptophan	204.228	11	12	2	2	46	-405.2	-114.7			0.00436594	-0.000420311	11.36	1.00071
-0.00497499	Tyrosine	181.191	9	11	3	1	38	-573.256	-370.7			0.0123246	-0.0011865	0.453	2.82492
-0.00980785	Valine	117.147	5	11	2	1	24	-611.99	-358.65			0.0157091	-0.00151232	88.5	3.60067
-0.0127928	Alanine	89.0938	3	7	2	1	12	-554.8	-371			0.0155833	-0.00150021	166.5	3.57184
-0.00625428	Asparagine	132.119	4	8	3	2	12	-766.09	-525.93			0.0112976	-0.00108763	35.3	2.58952
-0.00781785	Aspartic acid	133.104	4	7	4	1	12	-943.41	-695.88			0.0142273	-0.00136967	7.78	3.26103
0.00540023	Glutamic acid	147.13	5	9	4	1	18	-979.89	-697.47			0	0	8.64	0
-0.0106607	Glycine	75.067	2	5	2	1	6	-523	-379.91			0.0109416	-0.00105335	29.9	2.50791
-0.0106607	Leucine	131.174	6	13	2	1	30	-643.37	-352.25			0.0191196	-0.00184066	24.26	4.38239
-0.00653856	Proline	115.132	5	9	2	1	22	-439.027	-285.6			0.0102925	-0.000990867	1000	2.35914
-0.0100921	Serine	105.093	3	7	3	1	10	-603.062	-510.87			0.0145012	-0.00139603	50.23	3.3238
0.0761071	CO2 (aq)	44.0098	1	0	2	0	0	-413.8	-385.98
0.240422	H2O (l)	18.0152	0	2	1	0	0	-285.83	-237.19
1	DCW	21.942	1	1.67691	0.335507	0.205111	4.39057	-73.0023	-31.9463	-137.703
			2.22045e-16	2.22045e-16	2.77556e-16	5.55112e-17	8.88178e-16	-7.51219	-2.77147				combined
													q
With Soy hydrolysate		MW	C	H	O	N	γ	ΔHf	ΔGf	ΔSf			kg/h
0	Glucose (s)	180.157	6	12	6	0	24	-1262.19	-915.9				0
0	Soy hydrolysate	128.168	4.81127	9.49296	2.67935	1.2811	19.536	-563.285	-309.87	-849.959			0
0	Glutamine	146.146	5	10	3	2	18	-805	-528.02				0
0	Tyrosine	181.191	9	11	3	1	38	-573.256	-370.7				0
0	Unused AA	72.8873	2.62945	4.85772	1.75305	0.596935	10.0786	-352.666	-214.62	-463.007
0	CO2 (aq)	44.0098	1	0	2	0	0	-413.8	-385.98
0	H2O (l)	18.0152	0	2	1	0	0	-285.83	-237.19
0	DCW	21.942	1	1.67691	0.335507	0.205111	4.39057	-73.0023	-31.9463	-137.703
			0	0	0	0	0	0	0
Fed-batch parameters
Initial conditions
Starting volume		0.781	WV	15620	L
Starting cell density		0.597525	MMcell/mL		8.4	kg				DATA APPEAR AT THE BOTTOM OF PAGE				do not delete-->	1
Production reactor									Rows	384	to	392
Select equipment		STR 20,000		Vessel Volume	20000	L
L/D ratio		2		vessel diameter	2.33509	m					To set from sheet 2.3
tank diam:impeller diam		3		impeller diameter	0.778363	m					ending cell mass		33.6	kg dry
Power number		5	6-blade Rushton								Target doublings		2
Temperature & Pressure				Media viscosity	0.8	cp
Fermentation temperature		37	C	Vapor pressure water	0.0625993	bar					starting cell mass		8.4	kg dry	28	kg wet
Reactor back pressure		1.33	bar	Raoult's Law yH2O	0.0470671								0.537772	g/L dry	1.79257	g/L wet
				Water viscosity	0.692443	cp							0.597525	MMcell/mL
				Bottom P estimate	1.69614	bar
Makeup medium composition											actual endpoint		33.6	kg dry	112	kg wet
N source wt%		0.15	Glucose wt%	0.37842									2.09922	g/L dry	6.9974	g/L wet
Batch constraints													2.33247	MMcell/mL
Max work Vol		0.8			16000	L
Max volume frac		0.25
pCO2 top		100	mbar
O2 mass transfer
Air %O2		0.21		H O2	1.04241	mmol/L-bar
DO top		0.2	atmospheric		1.40095	mg/L					Seed volume at 1:1		4.00149	m3
Max aeration (Choose limit)		0.006	Us [top]	m/s
Max eddy size		20	micron				Actual final cell density
emax/e		50
kLa correlation const		0.075	0.47	0.8	1		Actual final WV		0.800298		Final cNH3	5.01068	mM
							Actual batch end time		48	h	Final cLac	34.1112	mM
Simulation time interval		6	h	Max time	720	h	Actual doublings		1.99946
Economic analysis
Sizing and Scheduling
Operating days per year		365	d		Batch per year	One bioreactor	151.034	batch/y	This facility	3624.83	batch/y	Globally	892857	batch/y
Design one plant for		24	prod ferms		Actual ann. Prod.	One bioreactor	16.9159	MT/y	This facility	0.405981	kTA	Globally	100	kTA
Assume total industry size		100	kTA
					Global installed base		5911.61	Production bioreactors
							246.317	Identical facilities
							157662	m3 installed bioreactor volume
Large/small seed transition		5000	L		Drain h	CIP/SIP	Fill h	Total turnaround
Small seed/lab transition		100	L	Offline time	2	4	4	58	h
Cast back to		0.001	kg DCW
				Redundant trains (integer)		4		Seed starts		604.138	seed/y	0.0689655	/h
				Ideal batch offset		2.41667	h/batch	Est. time to leave lab		288	h
				Ideal train offset		14.5	h	Active seeds in lab		19.8621
				Batches finishing per shift		3.31034
Bioreactor						53.5372	Agit. kWh/batch	1333.49	kg/batch SIP	430.88	kg/batch CIP
Initial prep tank	Time to fill	4	h	L/D	1			260.302	kg/batch SIP	118.955	kg/batch CIP
	Total prep time	8	h
Makeup tank				L/D	2
	Volume for F5	1350	L	Glc conc.	0.0511658	Amino Conc.	0.0202814
		0.2 micron	0.1 micron	virus
Sterile filters	L/m2-h	500	500	500		Max rate	333.457	L/h @ F5
HTST pasteurizer	ΔT	105	C					1186.97	kg/batch steam	2.8606	GJ/batch CW
Disk stack centrifuge	discharge	0.2	solids	8002.98	kg/h capacity	35.2399	gpm	4	req (all trains)	21.608	kWh/batch
O2 PSA		1612.81	kg O2/batch	5.84616	kTa (all trains)	516.099	kWh/batch	Oxygen recovery	0.66
After compressor	Peak capacity	2973.1	ACMH (all trains)	1	req (all trains)	161.188	kWh/batch	Total air processed	21451	ACMH
Chilled water system	Peak duty	16.6945	kW (heat)	1	req (all trains)	8.01137	kWh/batch			0.0288409	GJ/batch CW
Cooling tower	ΔT	8	C	2.88944	GJ/batch	79.3255	kcal/s	9.91568	L/s circulation
NG Boiler		2780.77	kg steam/batch		Peak demand	4273.92	kg/h steam	1	req	10.5866	MMBTU/batch
	Boiler efficiency	0.6
CIP	GPM per ft circumf	3		CIP hold vol	10	min of circ	N total	12		Cost each	330710
	% of total volume	0.2		Acid/Base/Ster	3		Volume each	38868.7	L
							Footprint ea.	42.3471	m2	Total foot	508.165
SIP	kg stm per m3	50
Process water
Fermentation		21550.2	kg/batch				water at end of batch		15972.4	L/batch
Cell wash		7986.18	kg/batch	0.5	of water at end of batch
CIP		19434.3	kg/batch				RO retentate	0.368417	MECO
Boiler feed water (SIP)		2780.77	kg/batch				Permeate	0.631583
Total process water		51751.5	kg/batch
	Reactor volume	Begin WCW	End WCW	Splits at	Capex est	Bare capex	Bioreactor	Relative	Relative	Bioreactor	SIP	CIP	Operator	Init prep	Initial prep	Initial prep	Initial prep	SIP	CIP	HTST	HTST	HTST	Steam	FB makeup	FB makeup	FB makeup	SIP	CIP	0.2 um	0.1 um	Virus	Filter
				end	STR regression	estimate		Total vol	Online Vol	footprint			attention	AA/Glc	tank cost	tank	footprint			Pasteurizer	Pasteurizer	Pasteurizer		tank	tank cost	footprint			filter area	filter area	filter area	Housing
	L	kg	kg				N	1.33349	1.10358	m2	kg	L/min	h/batch	L		N	m2	kg	L/min	L/h		N	kg	L		m2	kg	L/min	m2	m2	m2
Production	20000	28	111.958	0	1.41343e+06	403166	24	24	19.8621	4.28249	1000	273.291	13.8	23430	259217	4	30.2184	1171.5	362.98	5857.5	120499	4	4273.92	385.953	35936.7	0.489087	19.2976	73.3038	0.666915	0.666915	0.666915	32705.5
Large seed	15005.6	21.0078	84	3	1.26024e+06	330619	8	6.00223	4.96736	3.536	750.279	248.332	3.26667	11719.4	185729	2	9.52056	585.968	288.133	2929.84	79988.9	2	4275.51	289.572	31296.3	0.403832	14.4786	66.6092	0.500372	0.500372	0.500372	31175.1
Large seed	7505.58	10.5078	42.0156	2	1.03018e+06	204920	4	1.50112	1.2423	2.22809	375.279	197.126	1.63333	2930.93	95331.5	2	3.77917	146.546	181.535	732.732	35239.4	2	1069.28	144.84	22423.9	0.254462	7.242	52.8743	0.250279	0.250279	0.250279	28876.9
Small seed	1877.09	2.62793	10.5078	1	857538	78701.8	4	0.375419	0.310691	0.884438	93.8547	124.197	2.75	733.005	48931.9	2	1.50014	36.6503	114.374	183.251	15524.8	2	267.418	36.2235	11509.8	0.101008	1.81117	33.3129	0.0625931	0.0625931	0.0625931	27152.3
Small seed	469.448	0.657227	2.62793	1	814361	30226.4	4	0.0938896	0.0777017	0.351076	23.4724	78.2488	2.75	183.319	25115.9	2	0.595478	9.16597	72.0601	45.8299	6839.52	2	66.8795	9.05923	5907.76	0.0400951	0.452962	20.9884	0.0156541	0.0156541	0.0156541	26720.9
Small seed	117.406	0.164368	0.657227	1	317703	11608.8	4	0.0234811	0.0194327	0.139359	5.87028	49.2998	2.75	45.8469	12891.5	2	0.236374	2.29235	45.4007	11.4617	3013.17	2	16.7261	2.26565	3032.35	0.0159157	0.113283	13.2235	0.00391498	0.00391498	0.00391498	26613.1
Lab	29.3623	0.0411073	0.164368	1	0	0	4	0.00587247	0.00485997	0	1.46812	0	0.333333	0	0	0	0	0	0	0	0	0	0	0.566623	0	0.00631771	0.0283312	0	0.000979109	0.000979109	0.000979109	0
Lab	7.34331	0.0102806	0.0411073	1	0	0	4	0.00146866	0.00121545	0	0.367166	0	0.333333	0	0	0	0	0	0	0	0	0	0	0.141709	0	0.00250781	0.00708543	0	0.000244868	0.000244868	0.000244868	0
Lab	1.83651	0.00257112	0.0102806	1	0	0	4	0.000367302	0.000303974	0	0.0918256	0	0.333333	0	0	0	0	0	0	0	0	0	0	0.0354403	0	0.00099547	0.00177202	0	6.12398e-05	6.12398e-05	6.12398e-05	0
	0.459299	0.000643018	0.00257112	1	0	0		0	0	0.00345998	0.0229649	0	0	0.179356	0	0	0	0.00896781	0	0.044839	113.506	0	0	0.00886337	0	0.000395151	0.000443169	0	1.53157e-05	1.53157e-05	1.53157e-05	0
	0.114867	0.000160814	0.000643018	1	0	0		0	0	0.00137343	0.00574337	0	0	0.0448557	0	0	0	0.00224279	0	0.0112139	50.0053	0	0	0.00221667	0	0.000156855	0.000110833	0	3.83034e-06	3.83034e-06	3.83034e-06	0
	0.0287275	4.02185e-05	0.000160814	1	0	0		0	0	0.000545183	0.00143638	0	0	0.0112181	0	0	0	0.000560905	0	0.00280453	22.03	0	0	0.000554373	0	6.22632e-05	2.77187e-05	0	9.57941e-07	9.57941e-07	9.57941e-07	0
	0.00718455	1.00584e-05	4.02185e-05	1	0	0		0	0	0.00021641	0.000359228	0	0	0.00280557	0	0	0	0.000140278	0	0.000701392	9.70539	0	0	0.000138645	0	2.47153e-05	6.93224e-06	0	2.39574e-07	2.39574e-07	2.39574e-07	0
	0.00179681	2.51553e-06	1.00584e-05	1	0	0		0	0	8.59035e-05	8.98403e-05	0	0	0.000701653	0	0	0	3.50827e-05	0	0.000175413	4.27574	0	0	3.46741e-05	0	9.8107e-06	1.73371e-06	0	5.99158e-08	5.99158e-08	5.99158e-08	0
	0.000449369	6.29116e-07	2.51553e-06	1	0	0		0	0	3.40993e-05	2.24684e-05	0	0	0.000175479	0	0	0	8.77393e-06	0	4.38696e-05	1.88369	0	0	8.67175e-06	0	3.89435e-06	4.33588e-07	0	1.49845e-08	1.49845e-08	1.49845e-08	0
	0.000112384	1.57338e-07	6.29116e-07	1	0	0		0	0	1.35357e-05	5.6192e-06	0	0	4.3886e-05	0	0	0	2.1943e-06	0	1.09715e-05	0.829867	0	0	2.16874e-06	0	1.54586e-06	1.08437e-07	0	3.74753e-09	3.74753e-09	3.74753e-09	0
	2.81065e-05	3.9349e-08	1.57338e-07	1	0	0		0	0	5.37296e-06	1.40532e-06	0	0	1.09756e-05	0	0	0	5.48779e-07	0	2.74389e-06	0.365601	0	0	5.42388e-07	0	6.13625e-07	2.71194e-08	0	9.3723e-10	9.3723e-10	9.3723e-10	0
	7.02923e-06	9.84092e-09	3.9349e-08	1	0	0		0	0	2.13279e-06	3.51461e-07	0	0	2.74491e-06	0	0	0	1.37246e-07	0	6.86228e-07	0.161067	0	0	1.35647e-07	0	2.43578e-07	6.78237e-09	0	2.34395e-10	2.34395e-10	2.34395e-10	0
	1.75796e-06	2.46114e-09	9.84092e-09	1	0	0		0	0	8.46609e-07	8.7898e-08	0	0	6.86484e-07	0	0	0	3.43242e-08	0	1.71621e-07	0.0709584	0	0	3.39245e-08	0	9.66879e-08	1.69622e-09	0	5.86205e-11	5.86205e-11	5.86205e-11	0
	4.39654e-07	6.15515e-10	2.46114e-09	1	0	0		0	0	3.3606e-07	2.19827e-08	0	0	1.71685e-07	0	0	0	8.58424e-09	0	4.29212e-08	0.031261	0	0	8.48427e-09	0	3.83801e-08	4.24214e-10	0	1.46606e-11	1.46606e-11	1.46606e-11	0
	1.09954e-07	1.53936e-10	6.15515e-10	1	0	0		0	0	1.33399e-07	5.49772e-09	0	0	4.29372e-08	0	0	0	2.14686e-09	0	1.07343e-08	0.0137721	0	0	2.12186e-09	0	1.52349e-08	1.06093e-10	0	3.66651e-12	3.66651e-12	3.66651e-12	0
	2.74988e-08	3.84983e-11	1.53936e-10	1	0	0		0	0	5.29524e-08	1.37494e-09	0	0	1.07383e-08	0	0	0	5.36914e-10	0	2.68457e-09	0.00606736	0	0	5.30662e-10	0	6.04749e-09	2.65331e-11	0	9.16968e-13	9.16968e-13	9.16968e-13	0
	6.87726e-09	9.62816e-12	3.84983e-11	1	0	0		0	0	2.10194e-08	3.43863e-10	0	0	2.68557e-09	0	0	0	1.34278e-10	0	6.71392e-10	0.00267299	0	0	1.32715e-10	0	2.40054e-09	6.63574e-12	0	2.29327e-13	2.29327e-13	2.29327e-13	0
	1.71995e-09	2.40794e-12	9.62816e-12	1	0	0		0	0	8.34362e-09	8.59977e-11	0	0	6.71642e-10	0	0	0	3.35821e-11	0	1.67911e-10	0.0011776	0	0	3.3191e-11	0	9.52892e-10	1.65955e-12	0	5.73531e-14	5.73531e-14	5.73531e-14	0
	4.30149e-10	6.02208e-13	2.40794e-12	1	0	0		0	0	3.31199e-09	2.15074e-11	0	0	1.67973e-10	0	0	0	8.39865e-12	0	4.19933e-11	0.000518794	0	0	8.30085e-12	0	3.78249e-10	4.15042e-13	0	1.43436e-14	1.43436e-14	1.43436e-14	0
	1.07577e-10	1.50608e-13	6.02208e-13	1	0	0		0	0	1.31469e-09	5.37886e-12	0	0	4.20089e-11	0	0	0	2.10044e-12	0	1.05022e-11	0.000228556	0	0	2.07598e-12	0	1.50146e-10	1.03799e-13	0	3.58724e-15	3.58724e-15	3.58724e-15	0
				1
					5.60834e+07	1.36228e+07	60	32.0038	26.4859	145.48	32003.8	10341.1	27.95	124945	1.77287e+06	14	45.8501	6247.25	2854.93		763207		28487.3		1.28435e+06	16.6539	617.598	2773.76	21.3438	21.3438	21.3438	1.47178e+06
Select facility type		cGMP biopharm		Override (or clear)		In use
																\hline
Bioreactor install factor		1				1										Equipment	&	Qty\slash Capacity		&	Cost	\\
ISBL non-bioreactor DC (x PEC)		1.3				1.3										\hline
OSBL DC (x PEC)		1.3				1.3										\multicolumn{3}{l}{\textit{ISBL: Bioreactors}\textsuperscript{a}}						\\
Engineering & Construction (xTDC)		0.6				0.6										Production (F5)	&	24\texttimes20 \cum		&	\$33,922,000	\\
Fees & Contingency (xTPC)		0.15				0.15										Seed bioreactors	&	24\texttimes15 \cum\ and smaller		&	\$22,161,000	\\
Fermentation & large seed area		Class 100,000 (D) (ISO 8)		Class 100,000 (D) (ISO 8)		Class 100,000 (D) (ISO 8)										\multicolumn{3}{l}{\textit{ISBL: Other}}						\\
																Initial fill tanks	&	14\texttimes23 \cum\ and smaller		&	\$1,773,000	\\
Cell lab		Class 10,000 (C) (ISO 7)		Class 1,000 (ISO 6)		Class 1,000 (ISO 6)										HTST sterilizers	&	14\texttimes5,858 L/h and smaller		&	\$763,000	\\
QC lab		Class 10,000 (C) (ISO 7)		Class 1,000 (ISO 6)		Class 1,000 (ISO 6)										Dedicated makeup tanks	&	60\texttimes0.4 \cum\ and smaller		&	\$1,284,000	\\
Office		Office				Office										Filter housings	&	180\texttimes0.7 m\textsuperscript{2} and smaller		&	\$1,472,000	\\
Compressor building		Compressor				Compressor										Centrifuge, disk stack	&	4\texttimes35 gpm		&	\$1,744,000	\\
Shop		Maint shop				Maint shop										Missing capital	&	10\%		&	\$7,013,000	\\
Warehouse		Warehouse				Warehouse										\hline
Sterilization		Filter				Filter										Installation	&	1.3\texttimes\ PEC\textsuperscript{b}		&	\$18,265,000	\\
																\multicolumn{2}{l}{\textbf{ISBL: Total Direct Cost}}				&	\textbf{\$88,398,000}	\\
Abbreviated Equipment list																\hline
Bioreactors								Total Cost								\multicolumn{3}{l}{\textit{OSBL}}						\\
Production bioreactor (F5)			24	x	20	m3		3.39224e+07								\oo\ Vacuum PSA	&	6 kTA		&	\$3,089,000	\\
Seed train			24	x	15.0056	m3 and smaller		2.2161e+07								O2 Compressor	&	2,973 ACMH		&	\$295,000	\\
Other ISBL								Total Cost								NG boiler	&	4,274 kg/h		&	\$159,000	\\
Initial fill tanks			14	x	23.43	m3 and smaller		1.77287e+06								CIP tanks	&	12\texttimes39 \cum		&	\$3,969,000	\\
HTST Sterilizers			14	x	5857.5	L/h and smaller		763207								Chiller	&	17 kW		&	\$104,000	\\
Dedicated makeup tanks			60	x	0.385953	m3 and smaller		1.28435e+06								Cooling tower	&	10 L/s		&	\$21,000	\\
Filter housings			180	x	0.666915	m2 and smaller		1.47178e+06								Missing capital	&	10\%		&	\$848,000	\\
Centrifuge, disk stack			4	x	35.2399	gpm	436078	1.74431e+06								\hline
ISBL: Missing capital estimate			0.1					7.01333e+06								Installation	&	1.3\texttimes\ PEC		&	\$11,029,000	\\
																\multicolumn{2}{l}{\textbf{OSBL: Total Direct Cost}}				&	\textbf{\$19,513,000}	\\
Other ISBL: Direct Costs			1.3					1.82648e+07								\hline
ISBL: Total direct cost								8.83981e+07								\multicolumn{3}{l}{\textsuperscript{a}Estimated bare equip. cost: \$13,623,000} \\
																\multicolumn{3}{l}{\textsuperscript{b}Only to applied to 'ISBL: Other'} \\
OSBL								Total Cost								\hline
Vacuum PSA			1		5.84616	kTA	3.08852e+06	3.08852e+06								Building	&	Area (m\textsuperscript{2})	&	Levels	&	Cost	&	Remark			\\
O2 compressor			1		2973.1	ACMH	295162	295162								\hline
NG Boiler			1		4273.92	kg/h	158698	158698								Cell culture (Class 8)	&	4,774	&	2	&	\$35,896,000	&	15\% occupied by major equip.			\\
CIP Tanks			12	x	38.8687	m3	330710	3.96853e+06								Cell lab (Class 6)	&	199	&	1	&	\$1,738,000	&	10 m\textsuperscript{2} per active seed in the lab.			\\
Chiller			1		16.6945	kW	103584	103584								QC lab (Class 6)	&	99	&	1	&	\$869,000	&	50\% of the cell lab.			\\
Cooling tower			1		9.91568	L/s	21215.1	21215.1								Office	&	309	&	1	&	\$512,000	&	15 m\textsuperscript{2}/FTE on a single shift.			\\
OSBL: Missing capital estimate			0.1					848412								Compressor	&	63	&	2	&	\$162,000	&	Based on fresh air feed to PSA.			\\
																Shop	&	1,194	&	1	&	\$1,494,000	&	25\% of the cell culture area.			\\
OSBL: Direct Costs			1.3					1.10293e+07								Warehouse	&	1,194	&	1	&	\$1,351,000	&	25\% of the cell culture area.			\\
OSBL: Total direct cost								1.95135e+07								Slab	&	7,831	&		&	\$1,064,000	&	Entire developed area.			\\
																\hline
																\multicolumn{3}{l}{\textbf{Buildings total}}					&	\textbf{\$43,086,000}	&				\\
Buildings				Area m2	Levels	Bldg class	Cost/m2/level	Bldg cost	kW							\hline
Cell culture		Packing f	0.15	4774.32	2	Class 100,000 (D) (ISO 8)	3759.24	3.58956e+07	3914.94	Packing factor = fraction of area occupied by fermenters
Cell lab		sqm/active seed	10	198.621	1	Class 1,000 (ISO 6)	8751.63	1.73826e+06	198.621	Area of all active cell bank and small seed. Depends on lead time to the production ferm						\hline
QC lab		% of cell lab	0.5	99.3103	1	Class 1,000 (ISO 6)	8751.63	869128	99.3103	Every ton of product occupies an area of QC lab for some time						ISBL direct cost	&		&	\$18,265,000	\\
Office		sqm/employee	15	309	1	Office	1656.89	511979	16.686	area per person on single shift						OSBL direct cost	&		&	\$19,513,000	\\
Compressor building		Factor on IR footprint	4	62.7353	2	Compressor	1291.83	162087	5.39524	ratioed to a weight estimate from ACCE						Buildings	&		&	\$43,086,000	\\
Shop		% of ferm area	0.25	1193.58	1	Maint shop	1251.63	1.49392e+06	51.324	ratioed to total ferm area						\hline
Warehouse		% of ferm area	0.25	1193.58	1	Warehouse	1132.12	1.35127e+06	5.9679	Every ton of product occupies an area of warehouse for some time						\multicolumn{2}{l}{Total Direct Cost (TDC)}			&	\$150,997,000	\\
Slab				7831.15		Slab only	135.811	1.06355e+06	0	Slab of the entire developed area						Engineering \& Construction	&	0.6\texttimes\ TDC	&	\$90,598,000	\\
Buildings total								4.30858e+07	3.76001e+07	kWh/y						\hline
Total direct capital (TDC)								1.50997e+08								\multicolumn{2}{l}{Total Plant Cost (TPC)}			&	\$241,596,000	\\
Engineering & Construction		0.6	x TDC					9.05984e+07								Fees \& Contingency	&	0.15\texttimes\ TPC	&	\$36,239,000	\\
Total plant cost (TPC)								2.41596e+08								\hline
Fees & Contingency		0.15	x TPC					3.62394e+07								\multicolumn{2}{l}{\textbf{Total Capital Investment (TCI)}}			&	\textbf{\$277,835,000}	\\
Total capital investment (TCI)								2.77835e+08								\hline
																Annual capital charge	&	14.6\% TCI/y	&	\$40,477,000/y	\\
Bare capital estimate	3.61567e+07												$/kg aggregate			\hline
Overall Lang factor	7.68419		Buildings estimated		1.19164	of PEC					Bioreactor capex		37.0309			\multicolumn{2}{l}{Overall Lang factor estimate (TCI/PEC)}			&	7.7	\\
											Buildings capex		28.4488			\hline
Capital charge factor											Rest of plant capex		34.2212
Lifetime	10
IRR	0.075				$/y	$/batch	$/kg WCW
Annual capital charge factor			0.145686		4.04767e+07	11166.5	99.701									\textbf{Macronutrients}	&	Unit	&	Per batch	&	Unit cost	&	\$/batch	&	\$/kg	\\
																\hline
Variable OPEX																Glucose	&	kg	&	108	&	\$0.26	&	\$24	&	\$0.22	\\
																L-arginine	&	kg	&	2	&	\$63	&	\$112	&	\$1.00	\\
Macronutrients		g/L final														L-cysteine	&	kg	&	1	&	\$123	&	\$67	&	\$0.60	\\
Residual glucose		1														L-glutamine	&	kg	&	15	&	\$21	&	\$260	&	\$2.32	\\
Residual total amino acids		0.5														L-histidine	&	kg	&	1	&	\$105	&	\$75	&	\$0.67	\\
																L-isoleucine	&	kg	&	2	&	\$75	&	\$98	&	\$0.88	\\
		Loss	Usage	Demand at	Unit cost at											L-lysine	&	kg	&	3	&	\$55	&	\$124	&	\$1.10	\\
		kg/batch	kg/batch	scale kTA	scale $/kg	$/batch	$/kg WCW									L-methionine	&	kg	&	1	&	\$139	&	\$60	&	\$0.54	\\
Glucose (s)		16	92.1095	96.5263	0.264	24.3169	0.217115									L-phenylalanine	&	kg	&	2	&	\$76	&	\$96	&	\$0.86	\\
Soy hydrolysate		0	0	0	2	0	0									L-threonine	&	kg	&	2	&	\$68	&	\$106	&	\$0.94	\\
Arginine		0.391512	1.7868	1.94492	62.751	112.124	1.0011									L-tryptophan	&	kg	&	1	&	\$130	&	\$64	&	\$0.57	\\
Cysteine		0.119289	0.544415	0.592593	122.519	66.7011	0.595546									L-tyrosine	&	kg	&	1	&	\$78	&	\$107	&	\$0.96	\\
Glutamine		2.68369	12.2479	13.3318	21.2311	260.038	2.32176									L-valine	&	kg	&	2	&	\$63	&	\$111	&	\$1.00	\\
Histidine		0.155805	0.711071	0.773996	105.416	74.9582	0.66927									L-alanine	&	kg	&	2	&	\$63	&	\$111	&	\$0.99	\\
Isoleucine		0.288536	1.31683	1.43337	74.5146	98.1234	0.876102									L-asparagine	&	kg	&	2	&	\$76	&	\$97	&	\$0.86	\\
Lysine		0.489334	2.23325	2.43088	55.3464	123.602	1.10359									L-aspartic acid	&	kg	&	2	&	\$67	&	\$107	&	\$0.95	\\
Methionine		0.0952303	0.434617	0.473078	139.084	60.4481	0.539715									Glycine	&	kg	&	1	&	\$77	&	\$95	&	\$0.85	\\
Phenylalanine		0.276471	1.26177	1.37343	76.3283	96.3088	0.8599									L-leucine	&	kg	&	3	&	\$57	&	\$121	&	\$1.08	\\
Threonine		0.341767	1.55977	1.6978	67.7401	105.659	0.943384									L-proline	&	kg	&	1	&	\$80	&	\$93	&	\$0.83	\\
Tryptophan		0.107424	0.490267	0.533653	129.962	63.7162	0.568895									L-serine	&	kg	&	2	&	\$66	&	\$108	&	\$0.96	\\
Tyrosine		0.107424	1.38398	1.33161	77.6687	107.492	0.959748									\hline
Valine		0.386523	1.76403	1.92014	63.2057	111.497	0.995509									\multicolumn{4}{l}{{Total macronutrients}}							&	\$2,000	&	\$18.18	\\
Alanine		0.383428	1.74991	1.90476	63.4925	111.106	0.992017									\\
Asparagine		0.277978	1.26865	1.38092	76.0949	96.5379	0.861946									\textbf{Micronutrients}	&	Unit	&	Per batch	&	Unit cost	&	\$/batch	&	\$/kg	\\
Aspartic acid		0.350063	1.59763	1.73902	66.8315	106.772	0.953324									\hline
Glutamic acid		0	0	0	0	0	0									Insulin	&	g	&	310	&	\$1	&	\$193	&	\$1.73	\\
Glycine		0.269218	1.22867	1.3374	77.4792	95.1964	0.849968									Transferrin	&	g	&	171	&	\$1	&	\$178	&	\$1.59	\\
Leucine		0.470439	2.14701	2.33701	56.5872	121.493	1.08476									FGF	&	g	&	1.6	&	\$58	&	\$93	&	\$0.83	\\
Proline		0.253248	1.15579	1.25807	80.1931	92.686	0.827554									TGF-$\beta$	&	g	&	0.032	&	\$1,685	&	\$54	&	\$0.48	\\
Serine		0.356801	1.62839	1.77249	66.118	107.666	0.961301									\hline
Total macronutrients						2036.44	18.1825									\multicolumn{4}{l}{{Total micronutrients}}							&	\$500	&	\$4.63	\\
																\\
Micronutrients			Loss	Demand at	Unit cost at											\textbf{Consumables}	&	Unit	&	Per batch	&	Unit cost	&	\$/batch	&	\$/kg	\\
		mg/L residual	kg/batch	scale kg/y	scale $/kg	$/batch	$/kg WCW									\hline
Insulin		19.4	0.3104	277143	622.825	193.325	1.72612									0.2-\micron\ filter	&	m\textsuperscript{2}	&	0.9	&	\$200	&	\$178	&	\$1.59	\\
Transferrin		10.7	0.1712	152857	1039.54	177.969	1.58901									0.1-\micron\ filter	&	m\textsuperscript{2}	&	0.9	&	\$500	&	\$445	&	\$3.97	\\
FGF		0.1	0.0016	1428.57	58069.7	92.9115	0.829567									Virus filter	&	m\textsuperscript{2}	&	0.9	&	\$1,000	&	\$889	&	\$7.94	\\
TGF-beta		0.002	3.2e-05	28.5714	1.68502e+06	53.9205	0.481433									\hline
Total micronutrients						518.126	4.62612									\multicolumn{4}{l}{{Total consumables}}							&	\$1,500	&	\$13.50	\\
																\\
Consumables		units	per batch		unit cost	$/batch	$/kg WCW									\textbf{Utilities}	&	Unit	&	Per batch	&	Unit cost	&	\$/batch	&	\$/kg	\\
0.2 micron filters		m2	0.889326		200	177.865	1.58808									\hline
0.1 micron filters		m2	0.889326		500	444.663	3.97021									Process water	&	kg	&	51,751	&	\$0.02	&	\$1,035	&	\$9.24	\\
virus filters		m2	0.889326		1000	889.326	7.94041									VPSA Power	&	kWh	&	516	&	\$0.05	&	\$24	&	\$0.22	\\
Total consumables						1511.85	13.4987									Compr. power	&	kWh	&	161	&	\$0.05	&	\$8	&	\$0.07	\\
																Agitator power	&	kWh	&	54	&	\$0.05	&	\$3	&	\$0.02	\\
Utilities		units	per batch		unit cost	$/batch	$/kg WCW									Chiller power	&	kWh	&	8	&	\$0.05	&	\$	&	\$0.00	\\
Process water		kg	51751.5		0.02	1035.03	9.24133	USD_kg_water_WFI								Dewatering power	&	kWh	&	22	&	\$0.05	&	\$1	&	\$0.01	\\
VPSA Power		kWh	516.099		0.0472	24.3599	0.217499	USD_kWh_elec								Facility power	&	kWh	&	10,373	&	\$0.05	&	\$490	&	\$4.37	\\
Compr power		kWh	161.188		0.0472	7.60808	0.0679293	USD_kWh_elec								Natural gas	&	MMBtu	&	11	&	\$2.90	&	\$31	&	\$0.27	\\
Agitator power		kWh	53.5372		0.0472	2.52696	0.0225621	USD_kWh_elec								Municipal WWT	&	\cum	&	52	&	\$0.40	&	\$21	&	\$0.18	\\
Chiller power		kWh	8.01137		0.0472	0.378137	0.00337622	USD_kWh_elec								\hline
Centrifuge+RVF		kWh	21.608		0.0472	1.0199	0.00910624	USD_kWh_elec								\multicolumn{4}{l}{{Total utilities}}							&	\$1,600	&	\$14.21	\\
Facility power		kWh	10372.9		0.0472	489.603	4.37145	USD_kWh_elec								\\
Natural gas		MMBtu	10.5866		2.9	30.701	0.274116	USD_MMBTU_natgas								\multicolumn{4}{l}{\textbf{Total variable operating costs}}							&	\textbf{\$5,700}	&	\textbf{\$50.51}	\\
Municipal WWT		m3	51.7515		0.4	20.7006	0.184827	USD_m3_wwt
						1591.23	14.2074
Total variable OPEX						5657.65	50.5147
Fixed OPEX
Labor				Operator attention			Makeup prep									\textbf{Batch}	&	Attention	&	h/batch	&	FTE/shift	&	\$/y	&	\$/kg	\\
Shift length		8	h		% online time	% offline time	Fixed task h									\hline
Wage hour per y		2080	h/y	Lab			2									Lab	&	120~min/step	&	1.3	&	0.5	&	\$25,000	&	\$0.06	\\
Employee per supervisor		10		Production	0.1	0.1	8									Small seed	&	2 h prep + 25\%~time	&	10.3	&	4.3	&	\$215,000	&	\$0.53	\\
Worker efficiency		0.8		Large seed	0.1	0.1	4									Large seed	&	4 h prep + 10\%~time	&	6.1	&	2.5	&	\$125,000	&	\$0.31	\\
shifts required to cover 24-hour operation		4.5		Small seed	0.25	0.25	2									Production	&	8 h prep + 10\%~time	&	12.8	&	5.3	&	\$265,000	&	\$0.65	\\
																\hline
Batch workers	h/batch	FTE/batch	FTE/shift	Salary	$/y	$/batch	$/kg WCW									\multicolumn{2}{l}{Total batch workers}			&	30.5	&	12.6	&	\$630,000	&	\$1.55	\\
Lab	1.25	0.15625	0.5	50000	25000	6.89688	0.0615793	ka_regFTE								\\
Small seed	10.3125	1.28906	4.3	50000	215000	59.3132	0.529582	ka_regFTE								\textbf{Continuous}	&	\multicolumn{2}{c}{Positions/shift}			&		&		&		\\
Large seed	6.125	0.765625	2.5	50000	125000	34.4844	0.307896	ka_regFTE								\hline
Production	12.8281	1.60352	5.3	50000	265000	73.1069	0.65274	ka_regFTE								Media~prep	&	\multicolumn{2}{c}{0.5/train}			&	2.0	&	\$100,000	&	\$0.25	\\
Total Batch Workers	30.5156		12.6		630000	173.801	1.5518									Dewatering	&	\multicolumn{2}{c}{0.25/train}			&	1.0	&	\$50,000	&	\$0.12	\\
																Utilities	&	\multicolumn{2}{c}{1}			&	1.0	&	\$50,000	&	\$0.12	\\
Continuous workers			FTE/shift	Salary	$/y	$/batch	$/kg WCW									Maintenance	&	\multicolumn{2}{c}{0.5/train}			&	2.0	&	\$100,000	&	\$0.25	\\
Media prep	0.5	/train	2	50000	100000	27.5875	0.246317	ka_regFTE								Supervisor	&	\multicolumn{2}{c}{1 per 10 FTE}			&	2.0	&	\$140,000	&	\$0.34	\\
Centrifuge	0.25	/ea	1	50000	50000	13.7938	0.123159	ka_regFTE								\hline
Boiler/Util	1	/ea	1	50000	50000	13.7938	0.123159	ka_regFTE								\multicolumn{3}{l}{Total continuous workers}					&	8.0	&	\$440,000	&	\$1.08	\\
Maintenance	0.5	/train	2	50000	100000	27.5875	0.246317	ka_regFTE								\\
Supervisor			2	70000	140000	38.6225	0.344844	ka_supFTE								\multicolumn{3}{l}{Total workers per shift}					&	21	&	\$1,070,000	&	\$2.64	\\
Total continuous workers			8		440000	121.385	1.0838									\multicolumn{3}{l}{Total workers (all shifts)}					&	93	&	\$4,815,000	&	\$11.86	\\
																\multicolumn{4}{l}{Labor burden (100\%)}							&	\$4,815,000	&	\$11.86	\\
Total labor per shift			20.6		1070000	295.186	2.63559									\hline
Total (all shifts)			92.7		4815000	1328.34	11.8602									\multicolumn{4}{l}{\textbf{Total labor}}							&	\textbf{\$9,630,000}	&	\textbf{\$23.72}	\\
Labor Burden		1			4815000	1328.34	11.8602									\\
Total Labor					9630000	2656.68	23.7203									\multicolumn{4}{l}{Annual maintenance (4\% of TCI/y)}							&	\$11,113,000	&	\$27.37	\\
																\multicolumn{4}{l}{Annual insurance (5\% of TCI/y)}							&	\$13,892,000	&	\$34.22	\\
Other overhead					$/y	$/batch	$/kg WCW									\\
Annual maintenance		0.04	of total capital investment (TCI)/y		1.11134e+07	3065.91	27.3742									\multicolumn{4}{l}{\textbf{Total fixed operating costs}}							&	\textbf{\$34,635,000}	&	\textbf{\$85.31}	\\
Annual insurance+tax		0.05	of total capital investment (TCI)/y		1.38918e+07	3832.39	34.2178
Total fixed OPEX					3.46352e+07	9554.98	85.3123														&	\$/y	&	\$/batch	&	\$/kg	\\
																\hline
Total Cost of Production											Engineering summary					Macronutrients					&	\$7,382,000	&	\$2,000	&	\$18.18	\\
					$/y	$/batch	$/kg WCW				Production rate (kTA)	0.405981				Micronutrients					&	\$1,878,000	&	\$500	&	\$4.63	\\
Macronutrients					7.38175e+06	2036.44	18.1825									Consumables					&	\$5,480,000	&	\$1,500	&	\$13.50	\\
Micronutrients					1.87812e+06	518.126	4.62612				Tot. Capex ($M)	277.835				Utilities					&	\$5,768,000	&	\$1,600	&	\$14.21	\\
Consumables					5.48021e+06	1511.85	13.4987				Prod reactors	24 x 20 m3				\hline
Utilities					5.76792e+06	1591.23	14.2074				Total volume (m3)	640.077				Total variable OPEX					&	\$20,508,000	&	\$5,700	&	\$50.51	\\
Total variable OPEX					2.0508e+07	5657.65	50.5147				Total FTE	92.7				\\
Burdened labor cost					9630000	2656.68	23.7203		Capex overhead		Macronutrients	18.1825				Burdened labor cost					&	\$9,630,000	&	\$2,700	&	\$23.72	\\
Annual maintenance					1.11134e+07	3065.91	27.3742		61.592		Micronutrients	4.62612				Annual maintenance					&	\$11,113,000	&	\$3,100	&	\$27.37	\\
Annual insurance+tax					1.38918e+07	3832.39	34.2178				Consumables	13.4987				Annual insurance					&	\$13,892,000	&	\$3,800	&	\$34.22	\\
Total fixed OPEX					3.46352e+07	9554.98	85.3123				Utilities	14.2074				\hline
Annual capital charge					4.04767e+07	11166.5	99.701				Labor	23.7203				Total fixed OPEX					&	\$34,635,000	&	\$9,600	&	\$85.31	\\
											Bioreactor capex	59.9074				\\
TOTAL COST OF PRODUCTION					9.56198e+07	26379.1	235.528	/kg			Buildings capex	46.0236				Annual capital charge					&	\$40,477,000	&	\$11,200	&	\$99.70	\\
											Rest of plant capex	55.362				\\
											COP	235.528				\textbf{Total cost of production}					&	\textbf{\$95,620,000}	&	\textbf{\$26,400}	&	\textbf{\$235.53}	\\
											water kg/kg	731.601
		------------------------SOLVER VARS--------------------------
interval	batch	Growth	gas in	P/V	Kolmogorov	Total DCW	q DCW	q	q	q	q	q	q	q	q	q	q	q	q	q	q	q	q	q	q	q	q	q	q	q	q	q	q	q	q	H2O (l)	H2O (l)	mass	O2	Substrate	c NH3	c Lac	Total	Working	ΔVol	Liq height	bottom P	Cell	Cell
	time	rate µ	solved		Eddy			Glucose (s)	Soy hydrolysate	Unused AA	Arginine	Cysteine	Glutamine	Histidine	Isoleucine	Lysine	Methionine	Phenylalanine	Threonine	Tryptophan	Tyrosine	Valine	Alanine	Asparagine	Aspartic acid	Glutamic acid	Glycine	Leucine	Proline	Serine	NH3 (aq)	Lactate	O2 (aq)	CO2 (aq)	H2O (l)	in feed	stripped	balance	balance	consump			Volume	Volume				Density	Density
	h	1/h	kmol/h	W/m3	µm	kg	kg/h	kg/h	kg/h	kg/h	kg/h	kg/h	kg/h	kg/h	kg/h	kg/h	kg/h	kg/h	kg/h	kg/h	kg/h	kg/h	kg/h	kg/h	kg/h	kg/h	kg/h	kg/h	kg/h	kg/h	kmol/h	kmol/h	kmol/h	kmol/h	kg/h	kg/h	kg/h			%anabolic	mM	mM	L		L/h	m	bar	dry g/L	wet g/L
	B384:B392	C384:C392	D384:D392	E384:E392	F384:F392	G384:G392	H384:H392	I384:I392	J384:J392	K384:K392	L384:L392	M384:M392	N384:N392	O384:O392	P384:P392	Q384:Q392	R384:R392	S384:S392	T384:T392	U384:U392	V384:V392	W384:W392	X384:X392	Y384:Y392	Z384:Z392	AA384:AA392	AB384:AB392	AC384:AC392	AD384:AD392	AE384:AE392	AF384:AF392	AG384:AG392	AH384:AH392	AI384:AI392	AJ384:AJ392	AK384:AK392	AL384:AL392	AM384:AM392	AN384:AN392	AO384:AO392	AP384:AP392	AQ384:AQ392	AR384:AR392	AS384:AS392	AT384:AT392	AU384:AU392	AV384:AV392	AW384:AW392	AX384:AX392
Integral								69.0738	0		1.33994	0.408262	9.18485	0.533239	0.987507	1.67474	0.325923	0.946214	1.16969	0.367656	1.03786	1.32287	1.31227	0.951374	1.19808	0.914796	0.921392	1.61007	0.866735	1.22114	0.0802007	0.545982			5.27919		193.606								1350
Time avg																																								0.195468
Net						25.2
Minimum
Maximum	48		4.53073			33.6																																			5.05696	34.4263	16006	0.800298	333.457		1.69628	2.09922	6.9974
6	0	0.0288811	4.53073	64	20	8.4	0.242602	-0.663318	0	0	-0.0128675	-0.00392056	-0.0882024	-0.00512071	-0.00948306	-0.0160825	-0.00312985	-0.00908652	-0.0112325	-0.00353061	-0.00996658	-0.0127035	-0.0126018	-0.00913607	-0.0115052	0.00878481	-0.00884815	-0.0154615	-0.00832328	-0.0117267	0.00077017	0.00524308	-0.00377679	0.00481081	0.0506962	0.826614	-4.03239	-0.0478885	251.921	0.195468	0	0	15620	0.781	0	3.64741	1.68745	0.537772	1.79257
6	6	0.0288811	4.53073	64	20	9.98934	0.288503	-0.788822	0	0	-0.0153021	-0.00466235	-0.104891	-0.00608958	-0.0112773	-0.0191255	-0.00372204	-0.0108058	-0.0133578	-0.00419863	-0.0118523	-0.0151071	-0.0149861	-0.0108647	-0.0136821	0.010447	-0.0105223	-0.0183869	-0.0098981	-0.0139454	0.000915891	0.00623511	-0.00449139	0.00572105	0.0602883	0.983015	-4.03256	-0.0569493	211.839	0.195468	0.323076	2.1994	15656.3	0.782816	6.43706	3.65589	1.68828	0.638039	2.1268
6	12	0.0288811	4.53073	64	20	11.8794	0.34309	-0.938073	0	0	-0.0181974	-0.0055445	-0.124737	-0.00724177	-0.0134111	-0.0227441	-0.00442628	-0.0128503	-0.0158852	-0.00499304	-0.0140949	-0.0179655	-0.0178216	-0.0129204	-0.0162708	0.0124236	-0.0125132	-0.0218659	-0.0117709	-0.016584	0.00108918	0.00741483	-0.00534119	0.00680352	0.0716953	1.16901	-4.03277	-0.0677245	178.135	0.195468	0.706335	4.80851	15694.9	0.784747	6.89222	3.66491	1.68916	0.756893	2.52298
6	18	0.0288811	4.53073	64	20	14.1271	0.408005	-1.11556	0	0	-0.0216404	-0.00659356	-0.148338	-0.00861197	-0.0159485	-0.0270475	-0.00526376	-0.0152816	-0.0188908	-0.00593776	-0.0167617	-0.0213647	-0.0211936	-0.015365	-0.0193494	0.0147742	-0.0148808	-0.026003	-0.013998	-0.0197218	0.00129527	0.00881777	-0.00635178	0.00809079	0.0852606	1.39019	-4.03301	-0.0805385	149.793	0.195468	1.16091	7.90313	15736.3	0.786815	7.43349	3.67457	1.69011	0.897737	2.99246
6	24	0.0288811	4.53073	64	20	16.8	0.485203	-1.32664	0	0	-0.025735	-0.00784111	-0.176405	-0.0102414	-0.0189661	-0.032165	-0.0062597	-0.018173	-0.0224651	-0.00706122	-0.0199332	-0.025407	-0.0252036	-0.0182721	-0.0230104	0.0175696	-0.0176963	-0.030923	-0.0166466	-0.0234534	0.00154034	0.0104862	-0.00755359	0.00962163	0.101392	1.65323	-4.03331	-0.0957769	125.961	0.195468	1.69997	11.5729	15780.9	0.789045	8.07718	3.68498	1.69113	1.06458	3.54859
6	30	0.0288811	4.53073	64	20	19.9787	0.577007	-1.57764	0	0	-0.0306042	-0.0093247	-0.209782	-0.0121792	-0.0225546	-0.0382509	-0.00744408	-0.0216115	-0.0267156	-0.00839726	-0.0237047	-0.0302142	-0.0299723	-0.0217294	-0.0273642	0.0208939	-0.0210446	-0.0367739	-0.0197962	-0.0278909	0.00183178	0.0124702	-0.00898278	0.0114421	0.120577	1.96603	-4.03365	-0.113899	105.92	0.195468	2.33906	15.9236	15829.4	0.791468	8.84266	3.6963	1.69224	1.26213	4.20709
6	36	0.0288811	4.53073	64	20	23.7588	0.686181	-1.87615	0	0	-0.0363947	-0.011089	-0.249474	-0.0144835	-0.0268221	-0.0454882	-0.00885255	-0.0257006	-0.0317704	-0.00998608	-0.0281898	-0.035931	-0.0356432	-0.0258407	-0.0325416	0.0248472	-0.0250263	-0.0437317	-0.0235418	-0.0331681	0.00217837	0.0148297	-0.0106824	0.013607	0.143391	2.33802	-4.03407	-0.135449	89.0675	0.195468	3.09653	21.0802	15882.4	0.794121	9.75297	3.70869	1.69345	1.49592	4.98639
6	42	0.0288811	4.53073	64	20	28.2541	0.816011	-2.23113	0	0	-0.0432809	-0.0131871	-0.296676	-0.0172239	-0.0318971	-0.0540949	-0.0105275	-0.0305633	-0.0377816	-0.0118755	-0.0335235	-0.0427294	-0.0423872	-0.0307299	-0.0386988	0.0295485	-0.0297615	-0.0520061	-0.0279961	-0.0394437	0.00259053	0.0176355	-0.0127036	0.0161816	0.170521	2.78039	-4.03456	-0.161077	74.8966	0.195468	3.99401	27.19	15940.9	0.797047	10.8355	3.72235	1.69479	1.77242	5.90808
6	48	0.0288811	4.53073	64	20	33.6	0.970406	-2.65327	0	0	-0.0514699	-0.0156822	-0.35281	-0.0204828	-0.0379322	-0.0643301	-0.0125194	-0.0363461	-0.0449302	-0.0141224	-0.0398663	-0.050814	-0.0504071	-0.0365443	-0.0460208	0.0351392	-0.0353926	-0.061846	-0.0332931	-0.0469067	0.00308068	0.0209723	-0.0151072	0.0192433	0.202785	3.30645	-4.03515	-0.191554	62.9803	0.195468	5.05696	34.4263	16006	0.800298	333.457	3.73753	1.69628	2.09922	6.9974
[truncated: 36 more columns]

## Sheet: 2.3FBB-O2
Fed Batch			TCI (MM)	305.369		Var/Fix/Cap/Total	51.2294	91.4163	109.582	252.227	/kg
Formula from 2.1		MW	C	H	O	N	γ	ΔHf	ΔGf	ΔSf
1	DCW	21.942	1	1.67691	0.335507	0.205111	4.39057	-73.0023	-31.9463	-137.703
Overall reaction at parameters of the analysis:
Nitrogen source		Amino acids
Lac/Glc ratio		1.77				Wet mass	3000	pg/cell	Wet MW	73.14
Gln/Glc		0.13				Predicted m power	59.9933	pW/cell
Dry mass of cell		900	pg			cell volume	2912.62	fL
% Dry matter		0.3				cell diam	17.7186	um
Hydrated cell density		1.03	pg/fL			Max growth rate	0.0288811	/h
double time		24	h			Catabolism extent	0.00773766	mol/mol DCM-h
Catabolic reaction		MW	C	H	O	N	γ	ΔHf	ΔGf	ΔSf
-1	Glucose (s)	180.157	6	12	6	0	24	-1262.19	-915.9
-1.275	O2 (aq)	31.9988	0	0	2	0	-4	-11.7	16.4
-0.13	Glutamine	146.146	5	10	3	2	18	-805	-528.02
0.26	NH3 (aq)	17.0304	0	3	0	1	0	-80.29	-26.5
1.77	Lactate	90.0786	3	6	3	0	12	-686.64	-516.72
1.34	CO2 (aq)	44.0098	1	0	2	0	0	-413.8	-385.98			Glc:AA feed ratio		2.5228
0.95	H2O (l)	18.0152	0	2	1	0	0	-285.83	-237.19
			0	-1.77636e-15	-1.77636e-15	0	3.55271e-15	-680.501	-700.395
												in wet	combined	solubility
Anabolism												cell mass	q
With amino acids		MW	C	H	O	N	γ	ΔHf	ΔGf	ΔSf		g/g	kg/h	g/L
-0.0650921	Glucose (s)	180.157	6	12	6	0	24	-1262.19	-915.9			0.160334	-0.0789664
-0.00668071	Arginine	174.202	6	14	2	4	22	-433.711	-229.2			0.0159119	-0.00153184	150	3.64715
-0.00398	Cysteine	89.0938	3	7	2	1	12	-430.269	-338.82			0.00484814	-0.000466733	1000	1.11124
-0.0197566	Glutamine	146.146	5	10	3	2	18	-805	-528.02			0.039477	-0.0105003	25	25
-0.002985	Histidine	155.156	6	9	2	3	20	-334.126	-179.8			0.00633224	-0.000609608	41.9	1.45141
-0.00653856	Isoleucine	131.174	6	13	2	1	30	-527.529	-343.9			0.0117267	-0.00112894	41.17	2.68787
-0.00994999	Lysine	146.189	6	14	2	2	28	-514.95	-303.8			0.0198876	-0.00191459	24.26	4.55842
-0.00241643	Methionine	117.147	5	11	2	1	24	-495.109	-502.92			0.00387036	-0.000372601	33.81	0.887122
-0.00497499	Phenylalanine	165.191	9	11	2	1	40	-400.462	-207.1			0.0112364	-0.00108173	29.65	2.57547
-0.00852856	Threonine	119.12	4	9	3	1	16	-635.482	-529.3			0.0138901	-0.00133721	1000	3.18374
-0.00156357	Tryptophan	204.228	11	12	2	2	46	-405.2	-114.7			0.00436594	-0.000420311	11.36	1.00071
-0.00497499	Tyrosine	181.191	9	11	3	1	38	-573.256	-370.7			0.0123246	-0.0011865	0.453	2.82492
-0.00980785	Valine	117.147	5	11	2	1	24	-611.99	-358.65			0.0157091	-0.00151232	88.5	3.60067
-0.0127928	Alanine	89.0938	3	7	2	1	12	-554.8	-371			0.0155833	-0.00150021	166.5	3.57184
-0.00625428	Asparagine	132.119	4	8	3	2	12	-766.09	-525.93			0.0112976	-0.00108763	35.3	2.58952
-0.00781785	Aspartic acid	133.104	4	7	4	1	12	-943.41	-695.88			0.0142273	-0.00136967	7.78	3.26103
0.00540023	Glutamic acid	147.13	5	9	4	1	18	-979.89	-697.47			0	0	8.64	0
-0.0106607	Glycine	75.067	2	5	2	1	6	-523	-379.91			0.0109416	-0.00105335	29.9	2.50791
-0.0106607	Leucine	131.174	6	13	2	1	30	-643.37	-352.25			0.0191196	-0.00184066	24.26	4.38239
-0.00653856	Proline	115.132	5	9	2	1	22	-439.027	-285.6			0.0102925	-0.000990867	1000	2.35914
-0.0100921	Serine	105.093	3	7	3	1	10	-603.062	-510.87			0.0145012	-0.00139603	50.23	3.3238
0.0761071	CO2 (aq)	44.0098	1	0	2	0	0	-413.8	-385.98
0.240422	H2O (l)	18.0152	0	2	1	0	0	-285.83	-237.19
1	DCW	21.942	1	1.67691	0.335507	0.205111	4.39057	-73.0023	-31.9463	-137.703
			2.22045e-16	2.22045e-16	2.77556e-16	5.55112e-17	8.88178e-16	-7.51219	-2.77147				combined
													q
With Soy hydrolysate		MW	C	H	O	N	γ	ΔHf	ΔGf	ΔSf			kg/h
0	Glucose (s)	180.157	6	12	6	0	24	-1262.19	-915.9				0
0	Soy hydrolysate	128.168	4.81127	9.49296	2.67935	1.2811	19.536	-563.285	-309.87	-849.959			0
0	Glutamine	146.146	5	10	3	2	18	-805	-528.02				0
0	Tyrosine	181.191	9	11	3	1	38	-573.256	-370.7				0
0	Unused AA	72.8873	2.62945	4.85772	1.75305	0.596935	10.0786	-352.666	-214.62	-463.007
0	CO2 (aq)	44.0098	1	0	2	0	0	-413.8	-385.98
0	H2O (l)	18.0152	0	2	1	0	0	-285.83	-237.19
0	DCW	21.942	1	1.67691	0.335507	0.205111	4.39057	-73.0023	-31.9463	-137.703
			0	0	0	0	0	0	0
Fed-batch parameters
Initial conditions
Starting volume		0.781	WV	15620	L
Starting cell density		0.597525	MMcell/mL		8.4	kg				DATA APPEAR AT THE BOTTOM OF PAGE				do not delete-->	1
Production reactor									Rows	384	to	392
Select equipment		STR 20,000		Vessel Volume	20000	L
L/D ratio		2		vessel diameter	2.33509	m					To set from sheet 2.3
tank diam:impeller diam		3		impeller diameter	0.778363	m					ending cell mass		33.6	kg dry
Power number		5	6-blade Rushton								Target doublings		2
Temperature & Pressure				Media viscosity	0.8	cp
Fermentation temperature		37	C	Vapor pressure water	0.0625993	bar					starting cell mass		8.4	kg dry	28	kg wet
Reactor back pressure		1.33	bar	Raoult's Law yH2O	0.0470671								0.537772	g/L dry	1.79257	g/L wet
				Water viscosity	0.692443	cp							0.597525	MMcell/mL
				Bottom P estimate	1.69614	bar
Makeup medium composition											actual endpoint		33.6	kg dry	112	kg wet
N source wt%		0.15	Glucose wt%	0.37842									2.09922	g/L dry	6.9974	g/L wet
Batch constraints													2.33247	MMcell/mL
Max work Vol		0.8			16000	L
Max volume frac		0.25
pCO2 top		100	mbar
O2 mass transfer
Air %O2		0.9		H O2	1.04241	mmol/L-bar
DO top		0.2	atmospheric		1.40095	mg/L					Seed volume at 1:1		4.00149	m3
Max aeration (Choose limit)		0.006	Us [top]	m/s
Max eddy size		20	micron				Actual final cell density
emax/e		50
kLa correlation const		0.075	0.47	0.8	1		Actual final WV		0.800298		Final cNH3	5.01068	mM
							Actual batch end time		48	h	Final cLac	34.1112	mM
Simulation time interval		6	h	Max time	720	h	Actual doublings		1.99946
Economic analysis
Sizing and Scheduling
Operating days per year		365	d		Batch per year	One bioreactor	151.034	batch/y	This facility	3624.83	batch/y	Globally	892857	batch/y
Design one plant for		24	prod ferms		Actual ann. Prod.	One bioreactor	16.9159	MT/y	This facility	0.405981	kTA	Globally	100	kTA
Assume total industry size		100	kTA
					Global installed base		5911.61	Production bioreactors
							246.317	Identical facilities
							157662	m3 installed bioreactor volume
Large/small seed transition		5000	L		Drain h	CIP/SIP	Fill h	Total turnaround
Small seed/lab transition		100	L	Offline time	2	4	4	58	h
Cast back to		0.001	kg DCW
				Redundant trains (integer)		4		Seed starts		604.138	seed/y	0.0689655	/h
				Ideal batch offset		2.41667	h/batch	Est. time to leave lab		288	h
				Ideal train offset		14.5	h	Active seeds in lab		19.8621
				Batches finishing per shift		3.31034
Bioreactor						53.5372	Agit. kWh/batch	1333.49	kg/batch SIP	430.88	kg/batch CIP
Initial prep tank	Time to fill	4	h	L/D	1			260.302	kg/batch SIP	118.955	kg/batch CIP
	Total prep time	8	h
Makeup tank				L/D	2
	Volume for F5	1350	L	Glc conc.	0.0511658	Amino Conc.	0.0202814
		0.2 micron	0.1 micron	virus
Sterile filters	L/m2-h	500	500	500		Max rate	333.457	L/h @ F5
HTST pasteurizer	ΔT	105	C					1186.97	kg/batch steam	2.8606	GJ/batch CW
Disk stack centrifuge	discharge	0.2	solids	8002.98	kg/h capacity	35.2399	gpm	4	req (all trains)	21.608	kWh/batch
O2 PSA		6912.04	kg O2/batch	25.055	kTa (all trains)	2211.85	kWh/batch	Oxygen recovery	0.66
After compressor	Peak capacity	2973.1	ACMH (all trains)	1	req (all trains)	161.188	kWh/batch	Total air processed	21451	ACMH
Chilled water system	Peak duty	16.6945	kW (heat)	1	req (all trains)	8.01137	kWh/batch			0.0288409	GJ/batch CW
Cooling tower	ΔT	8	C	2.88944	GJ/batch	79.3255	kcal/s	9.91568	L/s circulation
NG Boiler		2780.77	kg steam/batch		Peak demand	4273.92	kg/h steam	1	req	10.5866	MMBTU/batch
	Boiler efficiency	0.6
CIP	GPM per ft circumf	3		CIP hold vol	10	min of circ	N total	12		Cost each	330710
	% of total volume	0.2		Acid/Base/Ster	3		Volume each	38868.7	L
							Footprint ea.	42.3471	m2	Total foot	508.165
SIP	kg stm per m3	50
Process water
Fermentation		21550.2	kg/batch				water at end of batch		15972.4	L/batch
Cell wash		7986.18	kg/batch	0.5	of water at end of batch
CIP		19434.3	kg/batch				RO retentate	0.368417	MECO
Boiler feed water (SIP)		2780.77	kg/batch				Permeate	0.631583
Total process water		51751.5	kg/batch
	Reactor volume	Begin WCW	End WCW	Splits at	Capex est	Bare capex	Bioreactor	Relative	Relative	Bioreactor	SIP	CIP	Operator	Init prep	Initial prep	Initial prep	Initial prep	SIP	CIP	HTST	HTST	HTST	Steam	FB makeup	FB makeup	FB makeup	SIP	CIP	0.2 um	0.1 um	Virus	Filter
				end	STR regression	estimate		Total vol	Online Vol	footprint			attention	AA/Glc	tank cost	tank	footprint			Pasteurizer	Pasteurizer	Pasteurizer		tank	tank cost	footprint			filter area	filter area	filter area	Housing
	L	kg	kg				N	1.33349	1.10358	m2	kg	L/min	h/batch	L		N	m2	kg	L/min	L/h		N	kg	L		m2	kg	L/min	m2	m2	m2
Production	20000	28	111.958	0	1.41343e+06	403166	24	24	19.8621	4.28249	1000	273.291	13.8	23430	259217	4	30.2184	1171.5	362.98	5857.5	120499	4	4273.92	385.953	35936.7	0.489087	19.2976	73.3038	0.666915	0.666915	0.666915	32705.5
Large seed	15005.6	21.0078	84	3	1.26024e+06	330619	8	6.00223	4.96736	3.536	750.279	248.332	3.26667	11719.4	185729	2	9.52056	585.968	288.133	2929.84	79988.9	2	4275.51	289.572	31296.3	0.403832	14.4786	66.6092	0.500372	0.500372	0.500372	31175.1
Large seed	7505.58	10.5078	42.0156	2	1.03018e+06	204920	4	1.50112	1.2423	2.22809	375.279	197.126	1.63333	2930.93	95331.5	2	3.77917	146.546	181.535	732.732	35239.4	2	1069.28	144.84	22423.9	0.254462	7.242	52.8743	0.250279	0.250279	0.250279	28876.9
Small seed	1877.09	2.62793	10.5078	1	857538	78701.8	4	0.375419	0.310691	0.884438	93.8547	124.197	2.75	733.005	48931.9	2	1.50014	36.6503	114.374	183.251	15524.8	2	267.418	36.2235	11509.8	0.101008	1.81117	33.3129	0.0625931	0.0625931	0.0625931	27152.3
Small seed	469.448	0.657227	2.62793	1	814361	30226.4	4	0.0938896	0.0777017	0.351076	23.4724	78.2488	2.75	183.319	25115.9	2	0.595478	9.16597	72.0601	45.8299	6839.52	2	66.8795	9.05923	5907.76	0.0400951	0.452962	20.9884	0.0156541	0.0156541	0.0156541	26720.9
Small seed	117.406	0.164368	0.657227	1	317703	11608.8	4	0.0234811	0.0194327	0.139359	5.87028	49.2998	2.75	45.8469	12891.5	2	0.236374	2.29235	45.4007	11.4617	3013.17	2	16.7261	2.26565	3032.35	0.0159157	0.113283	13.2235	0.00391498	0.00391498	0.00391498	26613.1
Lab	29.3623	0.0411073	0.164368	1	0	0	4	0.00587247	0.00485997	0	1.46812	0	0.333333	0	0	0	0	0	0	0	0	0	0	0.566623	0	0.00631771	0.0283312	0	0.000979109	0.000979109	0.000979109	0
Lab	7.34331	0.0102806	0.0411073	1	0	0	4	0.00146866	0.00121545	0	0.367166	0	0.333333	0	0	0	0	0	0	0	0	0	0	0.141709	0	0.00250781	0.00708543	0	0.000244868	0.000244868	0.000244868	0
Lab	1.83651	0.00257112	0.0102806	1	0	0	4	0.000367302	0.000303974	0	0.0918256	0	0.333333	0	0	0	0	0	0	0	0	0	0	0.0354403	0	0.00099547	0.00177202	0	6.12398e-05	6.12398e-05	6.12398e-05	0
	0.459299	0.000643018	0.00257112	1	0	0		0	0	0.00345998	0.0229649	0	0	0.179356	0	0	0	0.00896781	0	0.044839	113.506	0	0	0.00886337	0	0.000395151	0.000443169	0	1.53157e-05	1.53157e-05	1.53157e-05	0
	0.114867	0.000160814	0.000643018	1	0	0		0	0	0.00137343	0.00574337	0	0	0.0448557	0	0	0	0.00224279	0	0.0112139	50.0053	0	0	0.00221667	0	0.000156855	0.000110833	0	3.83034e-06	3.83034e-06	3.83034e-06	0
	0.0287275	4.02185e-05	0.000160814	1	0	0		0	0	0.000545183	0.00143638	0	0	0.0112181	0	0	0	0.000560905	0	0.00280453	22.03	0	0	0.000554373	0	6.22632e-05	2.77187e-05	0	9.57941e-07	9.57941e-07	9.57941e-07	0
	0.00718455	1.00584e-05	4.02185e-05	1	0	0		0	0	0.00021641	0.000359228	0	0	0.00280557	0	0	0	0.000140278	0	0.000701392	9.70539	0	0	0.000138645	0	2.47153e-05	6.93224e-06	0	2.39574e-07	2.39574e-07	2.39574e-07	0
	0.00179681	2.51553e-06	1.00584e-05	1	0	0		0	0	8.59035e-05	8.98403e-05	0	0	0.000701653	0	0	0	3.50827e-05	0	0.000175413	4.27574	0	0	3.46741e-05	0	9.8107e-06	1.73371e-06	0	5.99158e-08	5.99158e-08	5.99158e-08	0
	0.000449369	6.29116e-07	2.51553e-06	1	0	0		0	0	3.40993e-05	2.24684e-05	0	0	0.000175479	0	0	0	8.77393e-06	0	4.38696e-05	1.88369	0	0	8.67175e-06	0	3.89435e-06	4.33588e-07	0	1.49845e-08	1.49845e-08	1.49845e-08	0
	0.000112384	1.57338e-07	6.29116e-07	1	0	0		0	0	1.35357e-05	5.6192e-06	0	0	4.3886e-05	0	0	0	2.1943e-06	0	1.09715e-05	0.829867	0	0	2.16874e-06	0	1.54586e-06	1.08437e-07	0	3.74753e-09	3.74753e-09	3.74753e-09	0
	2.81065e-05	3.9349e-08	1.57338e-07	1	0	0		0	0	5.37296e-06	1.40532e-06	0	0	1.09756e-05	0	0	0	5.48779e-07	0	2.74389e-06	0.365601	0	0	5.42388e-07	0	6.13625e-07	2.71194e-08	0	9.3723e-10	9.3723e-10	9.3723e-10	0
	7.02923e-06	9.84092e-09	3.9349e-08	1	0	0		0	0	2.13279e-06	3.51461e-07	0	0	2.74491e-06	0	0	0	1.37246e-07	0	6.86228e-07	0.161067	0	0	1.35647e-07	0	2.43578e-07	6.78237e-09	0	2.34395e-10	2.34395e-10	2.34395e-10	0
	1.75796e-06	2.46114e-09	9.84092e-09	1	0	0		0	0	8.46609e-07	8.7898e-08	0	0	6.86484e-07	0	0	0	3.43242e-08	0	1.71621e-07	0.0709584	0	0	3.39245e-08	0	9.66879e-08	1.69622e-09	0	5.86205e-11	5.86205e-11	5.86205e-11	0
	4.39654e-07	6.15515e-10	2.46114e-09	1	0	0		0	0	3.3606e-07	2.19827e-08	0	0	1.71685e-07	0	0	0	8.58424e-09	0	4.29212e-08	0.031261	0	0	8.48427e-09	0	3.83801e-08	4.24214e-10	0	1.46606e-11	1.46606e-11	1.46606e-11	0
	1.09954e-07	1.53936e-10	6.15515e-10	1	0	0		0	0	1.33399e-07	5.49772e-09	0	0	4.29372e-08	0	0	0	2.14686e-09	0	1.07343e-08	0.0137721	0	0	2.12186e-09	0	1.52349e-08	1.06093e-10	0	3.66651e-12	3.66651e-12	3.66651e-12	0
	2.74988e-08	3.84983e-11	1.53936e-10	1	0	0		0	0	5.29524e-08	1.37494e-09	0	0	1.07383e-08	0	0	0	5.36914e-10	0	2.68457e-09	0.00606736	0	0	5.30662e-10	0	6.04749e-09	2.65331e-11	0	9.16968e-13	9.16968e-13	9.16968e-13	0
	6.87726e-09	9.62816e-12	3.84983e-11	1	0	0		0	0	2.10194e-08	3.43863e-10	0	0	2.68557e-09	0	0	0	1.34278e-10	0	6.71392e-10	0.00267299	0	0	1.32715e-10	0	2.40054e-09	6.63574e-12	0	2.29327e-13	2.29327e-13	2.29327e-13	0
	1.71995e-09	2.40794e-12	9.62816e-12	1	0	0		0	0	8.34362e-09	8.59977e-11	0	0	6.71642e-10	0	0	0	3.35821e-11	0	1.67911e-10	0.0011776	0	0	3.3191e-11	0	9.52892e-10	1.65955e-12	0	5.73531e-14	5.73531e-14	5.73531e-14	0
	4.30149e-10	6.02208e-13	2.40794e-12	1	0	0		0	0	3.31199e-09	2.15074e-11	0	0	1.67973e-10	0	0	0	8.39865e-12	0	4.19933e-11	0.000518794	0	0	8.30085e-12	0	3.78249e-10	4.15042e-13	0	1.43436e-14	1.43436e-14	1.43436e-14	0
	1.07577e-10	1.50608e-13	6.02208e-13	1	0	0		0	0	1.31469e-09	5.37886e-12	0	0	4.20089e-11	0	0	0	2.10044e-12	0	1.05022e-11	0.000228556	0	0	2.07598e-12	0	1.50146e-10	1.03799e-13	0	3.58724e-15	3.58724e-15	3.58724e-15	0
				1
					5.60834e+07	1.36228e+07	60	32.0038	26.4859	145.48	32003.8	10341.1	27.95	124945	1.77287e+06	14	45.8501	6247.25	2854.93		763207		28487.3		1.28435e+06	16.6539	617.598	2773.76	21.3438	21.3438	21.3438	1.47178e+06
Select facility type		cGMP biopharm		Override (or clear)		In use
																\hline
Bioreactor install factor		1				1										Equipment	&	Qty\slash Capacity		&	Cost	\\
ISBL non-bioreactor DC (x PEC)		1.3				1.3										\hline
OSBL DC (x PEC)		1.3				1.3										\multicolumn{3}{l}{\textit{ISBL: Bioreactors}\textsuperscript{a}}						\\
Engineering & Construction (xTDC)		0.6				0.6										Production (F5)	&	24\texttimes20 \cum		&	\$33,922,000	\\
Fees & Contingency (xTPC)		0.15				0.15										Seed bioreactors	&	24\texttimes15 \cum\ and smaller		&	\$22,161,000	\\
Fermentation & large seed area		Class 100,000 (D) (ISO 8)		Class 100,000 (D) (ISO 8)		Class 100,000 (D) (ISO 8)										\multicolumn{3}{l}{\textit{ISBL: Other}}						\\
																Initial fill tanks	&	14\texttimes23 \cum\ and smaller		&	\$1,773,000	\\
Cell lab		Class 10,000 (C) (ISO 7)		Class 1,000 (ISO 6)		Class 1,000 (ISO 6)										HTST sterilizers	&	14\texttimes5,858 L/h and smaller		&	\$763,000	\\
QC lab		Class 10,000 (C) (ISO 7)		Class 1,000 (ISO 6)		Class 1,000 (ISO 6)										Dedicated makeup tanks	&	60\texttimes0.4 \cum\ and smaller		&	\$1,284,000	\\
Office		Office				Office										Filter housings	&	180\texttimes0.7 m\textsuperscript{2} and smaller		&	\$1,472,000	\\
Compressor building		Compressor				Compressor										Centrifuge, disk stack	&	4\texttimes35 gpm		&	\$1,744,000	\\
Shop		Maint shop				Maint shop										Missing capital	&	10\%		&	\$7,013,000	\\
Warehouse		Warehouse				Warehouse										\hline
Sterilization		Filter				Filter										Installation	&	1.3\texttimes\ PEC\textsuperscript{b}		&	\$18,265,000	\\
																\multicolumn{2}{l}{\textbf{ISBL: Total Direct Cost}}				&	\textbf{\$88,398,000}	\\
Abbreviated Equipment list																\hline
Bioreactors								Total Cost								\multicolumn{3}{l}{\textit{OSBL}}						\\
Production bioreactor (F5)			24	x	20	m3		3.39224e+07								\oo\ Vacuum PSA	&	25 kTA		&	\$8,944,000	\\
Seed train			24	x	15.0056	m3 and smaller		2.2161e+07								O2 Compressor	&	2,973 ACMH		&	\$295,000	\\
Other ISBL								Total Cost								NG boiler	&	4,274 kg/h		&	\$159,000	\\
Initial fill tanks			14	x	23.43	m3 and smaller		1.77287e+06								CIP tanks	&	12\texttimes39 \cum		&	\$3,969,000	\\
HTST Sterilizers			14	x	5857.5	L/h and smaller		763207								Chiller	&	17 kW		&	\$104,000	\\
Dedicated makeup tanks			60	x	0.385953	m3 and smaller		1.28435e+06								Cooling tower	&	10 L/s		&	\$21,000	\\
Filter housings			180	x	0.666915	m2 and smaller		1.47178e+06								Missing capital	&	10\%		&	\$1,499,000	\\
Centrifuge, disk stack			4	x	35.2399	gpm	436078	1.74431e+06								\hline
ISBL: Missing capital estimate			0.1					7.01333e+06								Installation	&	1.3\texttimes\ PEC		&	\$19,487,000	\\
																\multicolumn{2}{l}{\textbf{OSBL: Total Direct Cost}}				&	\textbf{\$34,478,000}	\\
Other ISBL: Direct Costs			1.3					1.82648e+07								\hline
ISBL: Total direct cost								8.83981e+07								\multicolumn{3}{l}{\textsuperscript{a}Estimated bare equip. cost: \$13,623,000} \\
																\multicolumn{3}{l}{\textsuperscript{b}Only to applied to 'ISBL: Other'} \\
OSBL								Total Cost								\hline
Vacuum PSA			1		25.055	kTA	8.9441e+06	8.9441e+06								Building	&	Area (m\textsuperscript{2})	&	Levels	&	Cost	&	Remark			\\
O2 compressor			1		2973.1	ACMH	295162	295162								\hline
NG Boiler			1		4273.92	kg/h	158698	158698								Cell culture (Class 8)	&	4,774	&	2	&	\$35,896,000	&	15\% occupied by major equip.			\\
CIP Tanks			12	x	38.8687	m3	330710	3.96853e+06								Cell lab (Class 6)	&	199	&	1	&	\$1,738,000	&	10 m\textsuperscript{2} per active seed in the lab.			\\
Chiller			1		16.6945	kW	103584	103584								QC lab (Class 6)	&	99	&	1	&	\$869,000	&	50\% of the cell lab.			\\
Cooling tower			1		9.91568	L/s	21215.1	21215.1								Office	&	309	&	1	&	\$512,000	&	15 m\textsuperscript{2}/FTE on a single shift.			\\
OSBL: Missing capital estimate			0.1					1.49903e+06								Compressor	&	63	&	2	&	\$162,000	&	Based on fresh air feed to PSA.			\\
																Shop	&	1,194	&	1	&	\$1,494,000	&	25\% of the cell culture area.			\\
OSBL: Direct Costs			1.3					1.94874e+07								Warehouse	&	1,194	&	1	&	\$1,351,000	&	25\% of the cell culture area.			\\
OSBL: Total direct cost								3.44777e+07								Slab	&	7,831	&		&	\$1,064,000	&	Entire developed area.			\\
																\hline
																\multicolumn{3}{l}{\textbf{Buildings total}}					&	\textbf{\$43,086,000}	&				\\
Buildings				Area m2	Levels	Bldg class	Cost/m2/level	Bldg cost	kW							\hline
Cell culture		Packing f	0.15	4774.32	2	Class 100,000 (D) (ISO 8)	3759.24	3.58956e+07	3914.94	Packing factor = fraction of area occupied by fermenters
Cell lab		sqm/active seed	10	198.621	1	Class 1,000 (ISO 6)	8751.63	1.73826e+06	198.621	Area of all active cell bank and small seed. Depends on lead time to the production ferm						\hline
QC lab		% of cell lab	0.5	99.3103	1	Class 1,000 (ISO 6)	8751.63	869128	99.3103	Every ton of product occupies an area of QC lab for some time						ISBL direct cost	&		&	\$18,265,000	\\
Office		sqm/employee	15	309	1	Office	1656.89	511979	16.686	area per person on single shift						OSBL direct cost	&		&	\$34,478,000	\\
Compressor building		Factor on IR footprint	4	62.7353	2	Compressor	1291.83	162087	5.39524	ratioed to a weight estimate from ACCE						Buildings	&		&	\$43,086,000	\\
Shop		% of ferm area	0.25	1193.58	1	Maint shop	1251.63	1.49392e+06	51.324	ratioed to total ferm area						\hline
Warehouse		% of ferm area	0.25	1193.58	1	Warehouse	1132.12	1.35127e+06	5.9679	Every ton of product occupies an area of warehouse for some time						\multicolumn{2}{l}{Total Direct Cost (TDC)}			&	\$165,962,000	\\
Slab				7831.15		Slab only	135.811	1.06355e+06	0	Slab of the entire developed area						Engineering \& Construction	&	0.6\texttimes\ TDC	&	\$99,577,000	\\
Buildings total								4.30858e+07	3.76001e+07	kWh/y						\hline
Total direct capital (TDC)								1.65962e+08								\multicolumn{2}{l}{Total Plant Cost (TPC)}			&	\$265,539,000	\\
Engineering & Construction		0.6	x TDC					9.9577e+07								Fees \& Contingency	&	0.15\texttimes\ TPC	&	\$39,831,000	\\
Total plant cost (TPC)								2.65539e+08								\hline
Fees & Contingency		0.15	x TPC					3.98308e+07								\multicolumn{2}{l}{\textbf{Total Capital Investment (TCI)}}			&	\textbf{\$305,369,000}	\\
Total capital investment (TCI)								3.05369e+08								\hline
																Annual capital charge	&	14.6\% TCI/y	&	\$44,488,000/y	\\
Bare capital estimate	4.26629e+07												$/kg aggregate			\hline
Overall Lang factor	7.15772		Buildings estimated		1.00991	of PEC					Bioreactor capex		37.0309			\multicolumn{2}{l}{Overall Lang factor estimate (TCI/PEC)}			&	7.2	\\
											Buildings capex		28.4488			\hline
Capital charge factor											Rest of plant capex		44.1019
Lifetime	10
IRR	0.075				$/y	$/batch	$/kg WCW
Annual capital charge factor			0.145686		4.4488e+07	12273.1	109.582									\textbf{Macronutrients}	&	Unit	&	Per batch	&	Unit cost	&	\$/batch	&	\$/kg	\\
																\hline
Variable OPEX																Glucose	&	kg	&	108	&	\$0.26	&	\$24	&	\$0.22	\\
																L-arginine	&	kg	&	2	&	\$63	&	\$112	&	\$1.00	\\
Macronutrients		g/L final														L-cysteine	&	kg	&	1	&	\$123	&	\$67	&	\$0.60	\\
Residual glucose		1														L-glutamine	&	kg	&	15	&	\$21	&	\$260	&	\$2.32	\\
Residual total amino acids		0.5														L-histidine	&	kg	&	1	&	\$105	&	\$75	&	\$0.67	\\
																L-isoleucine	&	kg	&	2	&	\$75	&	\$98	&	\$0.88	\\
		Loss	Usage	Demand at	Unit cost at											L-lysine	&	kg	&	3	&	\$55	&	\$124	&	\$1.10	\\
		kg/batch	kg/batch	scale kTA	scale $/kg	$/batch	$/kg WCW									L-methionine	&	kg	&	1	&	\$139	&	\$60	&	\$0.54	\\
Glucose (s)		16	92.1095	96.5263	0.264	24.3169	0.217115									L-phenylalanine	&	kg	&	2	&	\$76	&	\$96	&	\$0.86	\\
Soy hydrolysate		0	0	0	2	0	0									L-threonine	&	kg	&	2	&	\$68	&	\$106	&	\$0.94	\\
Arginine		0.391512	1.7868	1.94492	62.751	112.124	1.0011									L-tryptophan	&	kg	&	1	&	\$130	&	\$64	&	\$0.57	\\
Cysteine		0.119289	0.544415	0.592593	122.519	66.7011	0.595546									L-tyrosine	&	kg	&	1	&	\$78	&	\$107	&	\$0.96	\\
Glutamine		2.68369	12.2479	13.3318	21.2311	260.038	2.32176									L-valine	&	kg	&	2	&	\$63	&	\$111	&	\$1.00	\\
Histidine		0.155805	0.711071	0.773996	105.416	74.9582	0.66927									L-alanine	&	kg	&	2	&	\$63	&	\$111	&	\$0.99	\\
Isoleucine		0.288536	1.31683	1.43337	74.5146	98.1234	0.876102									L-asparagine	&	kg	&	2	&	\$76	&	\$97	&	\$0.86	\\
Lysine		0.489334	2.23325	2.43088	55.3464	123.602	1.10359									L-aspartic acid	&	kg	&	2	&	\$67	&	\$107	&	\$0.95	\\
Methionine		0.0952303	0.434617	0.473078	139.084	60.4481	0.539715									Glycine	&	kg	&	1	&	\$77	&	\$95	&	\$0.85	\\
Phenylalanine		0.276471	1.26177	1.37343	76.3283	96.3088	0.8599									L-leucine	&	kg	&	3	&	\$57	&	\$121	&	\$1.08	\\
Threonine		0.341767	1.55977	1.6978	67.7401	105.659	0.943384									L-proline	&	kg	&	1	&	\$80	&	\$93	&	\$0.83	\\
Tryptophan		0.107424	0.490267	0.533653	129.962	63.7162	0.568895									L-serine	&	kg	&	2	&	\$66	&	\$108	&	\$0.96	\\
Tyrosine		0.107424	1.38398	1.33161	77.6687	107.492	0.959748									\hline
Valine		0.386523	1.76403	1.92014	63.2057	111.497	0.995509									\multicolumn{4}{l}{{Total macronutrients}}							&	\$2,000	&	\$18.18	\\
Alanine		0.383428	1.74991	1.90476	63.4925	111.106	0.992017									\\
Asparagine		0.277978	1.26865	1.38092	76.0949	96.5379	0.861946									\textbf{Micronutrients}	&	Unit	&	Per batch	&	Unit cost	&	\$/batch	&	\$/kg	\\
Aspartic acid		0.350063	1.59763	1.73902	66.8315	106.772	0.953324									\hline
Glutamic acid		0	0	0	0	0	0									Insulin	&	g	&	310	&	\$1	&	\$193	&	\$1.73	\\
Glycine		0.269218	1.22867	1.3374	77.4792	95.1964	0.849968									Transferrin	&	g	&	171	&	\$1	&	\$178	&	\$1.59	\\
Leucine		0.470439	2.14701	2.33701	56.5872	121.493	1.08476									FGF	&	g	&	1.6	&	\$58	&	\$93	&	\$0.83	\\
Proline		0.253248	1.15579	1.25807	80.1931	92.686	0.827554									TGF-$\beta$	&	g	&	0.032	&	\$1,685	&	\$54	&	\$0.48	\\
Serine		0.356801	1.62839	1.77249	66.118	107.666	0.961301									\hline
Total macronutrients						2036.44	18.1825									\multicolumn{4}{l}{{Total micronutrients}}							&	\$500	&	\$4.63	\\
																\\
Micronutrients			Loss	Demand at	Unit cost at											\textbf{Consumables}	&	Unit	&	Per batch	&	Unit cost	&	\$/batch	&	\$/kg	\\
		mg/L residual	kg/batch	scale kg/y	scale $/kg	$/batch	$/kg WCW									\hline
Insulin		19.4	0.3104	277143	622.825	193.325	1.72612									0.2-\micron\ filter	&	m\textsuperscript{2}	&	0.9	&	\$200	&	\$178	&	\$1.59	\\
Transferrin		10.7	0.1712	152857	1039.54	177.969	1.58901									0.1-\micron\ filter	&	m\textsuperscript{2}	&	0.9	&	\$500	&	\$445	&	\$3.97	\\
FGF		0.1	0.0016	1428.57	58069.7	92.9115	0.829567									Virus filter	&	m\textsuperscript{2}	&	0.9	&	\$1,000	&	\$889	&	\$7.94	\\
TGF-beta		0.002	3.2e-05	28.5714	1.68502e+06	53.9205	0.481433									\hline
Total micronutrients						518.126	4.62612									\multicolumn{4}{l}{{Total consumables}}							&	\$1,500	&	\$13.50	\\
																\\
Consumables		units	per batch		unit cost	$/batch	$/kg WCW									\textbf{Utilities}	&	Unit	&	Per batch	&	Unit cost	&	\$/batch	&	\$/kg	\\
0.2 micron filters		m2	0.889326		200	177.865	1.58808									\hline
0.1 micron filters		m2	0.889326		500	444.663	3.97021									Process water	&	kg	&	51,751	&	\$0.02	&	\$1,035	&	\$9.24	\\
virus filters		m2	0.889326		1000	889.326	7.94041									VPSA Power	&	kWh	&	2,212	&	\$0.05	&	\$104	&	\$0.93	\\
Total consumables						1511.85	13.4987									Compr. power	&	kWh	&	161	&	\$0.05	&	\$8	&	\$0.07	\\
																Agitator power	&	kWh	&	54	&	\$0.05	&	\$3	&	\$0.02	\\
Utilities		units	per batch		unit cost	$/batch	$/kg WCW									Chiller power	&	kWh	&	8	&	\$0.05	&	\$	&	\$0.00	\\
Process water		kg	51751.5		0.02	1035.03	9.24133	USD_kg_water_WFI								Dewatering power	&	kWh	&	22	&	\$0.05	&	\$1	&	\$0.01	\\
VPSA Power		kWh	2211.85		0.0472	104.399	0.932138	USD_kWh_elec								Facility power	&	kWh	&	10,373	&	\$0.05	&	\$490	&	\$4.37	\\
Compr power		kWh	161.188		0.0472	7.60808	0.0679293	USD_kWh_elec								Natural gas	&	MMBtu	&	11	&	\$2.90	&	\$31	&	\$0.27	\\
Agitator power		kWh	53.5372		0.0472	2.52696	0.0225621	USD_kWh_elec								Municipal WWT	&	\cum	&	52	&	\$0.40	&	\$21	&	\$0.18	\\
Chiller power		kWh	8.01137		0.0472	0.378137	0.00337622	USD_kWh_elec								\hline
Centrifuge+RVF		kWh	21.608		0.0472	1.0199	0.00910624	USD_kWh_elec								\multicolumn{4}{l}{{Total utilities}}							&	\$1,700	&	\$14.92	\\
Facility power		kWh	10372.9		0.0472	489.603	4.37145	USD_kWh_elec								\\
Natural gas		MMBtu	10.5866		2.9	30.701	0.274116	USD_MMBTU_natgas								\multicolumn{4}{l}{\textbf{Total variable operating costs}}							&	\textbf{\$5,700}	&	\textbf{\$51.23}	\\
Municipal WWT		m3	51.7515		0.4	20.7006	0.184827	USD_m3_wwt
						1671.27	14.922
Total variable OPEX						5737.69	51.2294
Fixed OPEX
Labor				Operator attention			Makeup prep									\textbf{Batch}	&	Attention	&	h/batch	&	FTE/shift	&	\$/y	&	\$/kg	\\
Shift length		8	h		% online time	% offline time	Fixed task h									\hline
Wage hour per y		2080	h/y	Lab			2									Lab	&	120~min/step	&	1.3	&	0.5	&	\$25,000	&	\$0.06	\\
Employee per supervisor		10		Production	0.1	0.1	8									Small seed	&	2 h prep + 25\%~time	&	10.3	&	4.3	&	\$215,000	&	\$0.53	\\
Worker efficiency		0.8		Large seed	0.1	0.1	4									Large seed	&	4 h prep + 10\%~time	&	6.1	&	2.5	&	\$125,000	&	\$0.31	\\
shifts required to cover 24-hour operation		4.5		Small seed	0.25	0.25	2									Production	&	8 h prep + 10\%~time	&	12.8	&	5.3	&	\$265,000	&	\$0.65	\\
																\hline
Batch workers	h/batch	FTE/batch	FTE/shift	Salary	$/y	$/batch	$/kg WCW									\multicolumn{2}{l}{Total batch workers}			&	30.5	&	12.6	&	\$630,000	&	\$1.55	\\
Lab	1.25	0.15625	0.5	50000	25000	6.89688	0.0615793	ka_regFTE								\\
Small seed	10.3125	1.28906	4.3	50000	215000	59.3132	0.529582	ka_regFTE								\textbf{Continuous}	&	\multicolumn{2}{c}{Positions/shift}			&		&		&		\\
Large seed	6.125	0.765625	2.5	50000	125000	34.4844	0.307896	ka_regFTE								\hline
Production	12.8281	1.60352	5.3	50000	265000	73.1069	0.65274	ka_regFTE								Media~prep	&	\multicolumn{2}{c}{0.5/train}			&	2.0	&	\$100,000	&	\$0.25	\\
Total Batch Workers	30.5156		12.6		630000	173.801	1.5518									Dewatering	&	\multicolumn{2}{c}{0.25/train}			&	1.0	&	\$50,000	&	\$0.12	\\
																Utilities	&	\multicolumn{2}{c}{1}			&	1.0	&	\$50,000	&	\$0.12	\\
Continuous workers			FTE/shift	Salary	$/y	$/batch	$/kg WCW									Maintenance	&	\multicolumn{2}{c}{0.5/train}			&	2.0	&	\$100,000	&	\$0.25	\\
Media prep	0.5	/train	2	50000	100000	27.5875	0.246317	ka_regFTE								Supervisor	&	\multicolumn{2}{c}{1 per 10 FTE}			&	2.0	&	\$140,000	&	\$0.34	\\
Centrifuge	0.25	/ea	1	50000	50000	13.7938	0.123159	ka_regFTE								\hline
Boiler/Util	1	/ea	1	50000	50000	13.7938	0.123159	ka_regFTE								\multicolumn{3}{l}{Total continuous workers}					&	8.0	&	\$440,000	&	\$1.08	\\
Maintenance	0.5	/train	2	50000	100000	27.5875	0.246317	ka_regFTE								\\
Supervisor			2	70000	140000	38.6225	0.344844	ka_supFTE								\multicolumn{3}{l}{Total workers per shift}					&	21	&	\$1,070,000	&	\$2.64	\\
Total continuous workers			8		440000	121.385	1.0838									\multicolumn{3}{l}{Total workers (all shifts)}					&	93	&	\$4,815,000	&	\$11.86	\\
																\multicolumn{4}{l}{Labor burden (100\%)}							&	\$4,815,000	&	\$11.86	\\
Total labor per shift			20.6		1070000	295.186	2.63559									\hline
Total (all shifts)			92.7		4815000	1328.34	11.8602									\multicolumn{4}{l}{\textbf{Total labor}}							&	\textbf{\$9,630,000}	&	\textbf{\$23.72}	\\
Labor Burden		1			4815000	1328.34	11.8602									\\
Total Labor					9630000	2656.68	23.7203									\multicolumn{4}{l}{Annual maintenance (4\% of TCI/y)}							&	\$12,215,000	&	\$30.09	\\
																\multicolumn{4}{l}{Annual insurance (5\% of TCI/y)}							&	\$15,268,000	&	\$37.61	\\
Other overhead					$/y	$/batch	$/kg WCW									\\
Annual maintenance		0.04	of total capital investment (TCI)/y		1.22148e+07	3369.75	30.0871									\multicolumn{4}{l}{\textbf{Total fixed operating costs}}							&	\textbf{\$37,113,000}	&	\textbf{\$91.42}	\\
Annual insurance+tax		0.05	of total capital investment (TCI)/y		1.52685e+07	4212.19	37.6088
Total fixed OPEX					3.71132e+07	10238.6	91.4163														&	\$/y	&	\$/batch	&	\$/kg	\\
																\hline
Total Cost of Production											Engineering summary					Macronutrients					&	\$7,382,000	&	\$2,000	&	\$18.18	\\
					$/y	$/batch	$/kg WCW				Production rate (kTA)	0.405981				Micronutrients					&	\$1,878,000	&	\$500	&	\$4.63	\\
Macronutrients					7.38175e+06	2036.44	18.1825									Consumables					&	\$5,480,000	&	\$1,500	&	\$13.50	\\
Micronutrients					1.87812e+06	518.126	4.62612				Tot. Capex ($M)	305.369				Utilities					&	\$6,058,000	&	\$1,700	&	\$14.92	\\
Consumables					5.48021e+06	1511.85	13.4987				Prod reactors	24 x 20 m3				\hline
Utilities					6.05805e+06	1671.27	14.922				Total volume (m3)	640.077				Total variable OPEX					&	\$20,798,000	&	\$5,700	&	\$51.23	\\
Total variable OPEX					2.07981e+07	5737.69	51.2294				Total FTE	92.7				\\
Burdened labor cost					9630000	2656.68	23.7203		Capex overhead		Macronutrients	18.1825				Burdened labor cost					&	\$9,630,000	&	\$2,700	&	\$23.72	\\
Annual maintenance					1.22148e+07	3369.75	30.0871		67.6959		Micronutrients	4.62612				Annual maintenance					&	\$12,215,000	&	\$3,400	&	\$30.09	\\
Annual insurance+tax					1.52685e+07	4212.19	37.6088				Consumables	13.4987				Annual insurance					&	\$15,268,000	&	\$4,200	&	\$37.61	\\
Total fixed OPEX					3.71132e+07	10238.6	91.4163				Utilities	14.922				\hline
Annual capital charge					4.4488e+07	12273.1	109.582				Labor	23.7203				Total fixed OPEX					&	\$37,113,000	&	\$10,200	&	\$91.42	\\
											Bioreactor capex	59.9074				\\
TOTAL COST OF PRODUCTION					1.02399e+08	28249.4	252.227	/kg			Buildings capex	46.0236				Annual capital charge					&	\$44,488,000	&	\$12,300	&	\$109.58	\\
											Rest of plant capex	71.3465				\\
											COP	252.227				\textbf{Total cost of production}					&	\textbf{\$102,399,000}	&	\textbf{\$28,200}	&	\textbf{\$252.23}	\\
											water kg/kg	731.601
		------------------------SOLVER VARS--------------------------
interval	batch	Growth	gas in	P/V	Kolmogorov	Total DCW	q DCW	q	q	q	q	q	q	q	q	q	q	q	q	q	q	q	q	q	q	q	q	q	q	q	q	q	q	q	q	H2O (l)	H2O (l)	mass	O2	Substrate	c NH3	c Lac	Total	Working	ΔVol	Liq height	bottom P	Cell	Cell
	time	rate µ	solved		Eddy			Glucose (s)	Soy hydrolysate	Unused AA	Arginine	Cysteine	Glutamine	Histidine	Isoleucine	Lysine	Methionine	Phenylalanine	Threonine	Tryptophan	Tyrosine	Valine	Alanine	Asparagine	Aspartic acid	Glutamic acid	Glycine	Leucine	Proline	Serine	NH3 (aq)	Lactate	O2 (aq)	CO2 (aq)	H2O (l)	in feed	stripped	balance	balance	consump			Volume	Volume				Density	Density
	h	1/h	kmol/h	W/m3	µm	kg	kg/h	kg/h	kg/h	kg/h	kg/h	kg/h	kg/h	kg/h	kg/h	kg/h	kg/h	kg/h	kg/h	kg/h	kg/h	kg/h	kg/h	kg/h	kg/h	kg/h	kg/h	kg/h	kg/h	kg/h	kmol/h	kmol/h	kmol/h	kmol/h	kg/h	kg/h	kg/h			%anabolic	mM	mM	L		L/h	m	bar	dry g/L	wet g/L
	B384:B392	C384:C392	D384:D392	E384:E392	F384:F392	G384:G392	H384:H392	I384:I392	J384:J392	K384:K392	L384:L392	M384:M392	N384:N392	O384:O392	P384:P392	Q384:Q392	R384:R392	S384:S392	T384:T392	U384:U392	V384:V392	W384:W392	X384:X392	Y384:Y392	Z384:Z392	AA384:AA392	AB384:AB392	AC384:AC392	AD384:AD392	AE384:AE392	AF384:AF392	AG384:AG392	AH384:AH392	AI384:AI392	AJ384:AJ392	AK384:AK392	AL384:AL392	AM384:AM392	AN384:AN392	AO384:AO392	AP384:AP392	AQ384:AQ392	AR384:AR392	AS384:AS392	AT384:AT392	AU384:AU392	AV384:AV392	AW384:AW392	AX384:AX392
Integral								69.0738	0		1.33994	0.408262	9.18485	0.533239	0.987507	1.67474	0.325923	0.946214	1.16969	0.367656	1.03786	1.32287	1.31227	0.951374	1.19808	0.914796	0.921392	1.61007	0.866735	1.22114	0.0802007	0.545982			5.27919		193.606								1350
Time avg																																								0.195468
Net						25.2
Minimum
Maximum	48		4.53073			33.6																																			5.05696	34.4263	16006	0.800298	333.457		1.69628	2.09922	6.9974
6	0	0.0288811	4.53073	64	20	8.4	0.242602	-0.663318	0	0	-0.0128675	-0.00392056	-0.0882024	-0.00512071	-0.00948306	-0.0160825	-0.00312985	-0.00908652	-0.0112325	-0.00353061	-0.00996658	-0.0127035	-0.0126018	-0.00913607	-0.0115052	0.00878481	-0.00884815	-0.0154615	-0.00832328	-0.0117267	0.00077017	0.00524308	-0.00377679	0.00481081	0.0506962	0.826614	-4.03239	-0.0478885	1079.66	0.195468	0	0	15620	0.781	0	3.64741	1.68745	0.537772	1.79257
6	6	0.0288811	4.53073	64	20	9.98934	0.288503	-0.788822	0	0	-0.0153021	-0.00466235	-0.104891	-0.00608958	-0.0112773	-0.0191255	-0.00372204	-0.0108058	-0.0133578	-0.00419863	-0.0118523	-0.0151071	-0.0149861	-0.0108647	-0.0136821	0.010447	-0.0105223	-0.0183869	-0.0098981	-0.0139454	0.000915891	0.00623511	-0.00449139	0.00572105	0.0602883	0.983015	-4.03256	-0.0569493	907.884	0.195468	0.323076	2.1994	15656.3	0.782816	6.43706	3.65589	1.68828	0.638039	2.1268
6	12	0.0288811	4.53073	64	20	11.8794	0.34309	-0.938073	0	0	-0.0181974	-0.0055445	-0.124737	-0.00724177	-0.0134111	-0.0227441	-0.00442628	-0.0128503	-0.0158852	-0.00499304	-0.0140949	-0.0179655	-0.0178216	-0.0129204	-0.0162708	0.0124236	-0.0125132	-0.0218659	-0.0117709	-0.016584	0.00108918	0.00741483	-0.00534119	0.00680352	0.0716953	1.16901	-4.03277	-0.0677245	763.436	0.195468	0.706335	4.80851	15694.9	0.784747	6.89222	3.66491	1.68916	0.756893	2.52298
6	18	0.0288811	4.53073	64	20	14.1271	0.408005	-1.11556	0	0	-0.0216404	-0.00659356	-0.148338	-0.00861197	-0.0159485	-0.0270475	-0.00526376	-0.0152816	-0.0188908	-0.00593776	-0.0167617	-0.0213647	-0.0211936	-0.015365	-0.0193494	0.0147742	-0.0148808	-0.026003	-0.013998	-0.0197218	0.00129527	0.00881777	-0.00635178	0.00809079	0.0852606	1.39019	-4.03301	-0.0805385	641.971	0.195468	1.16091	7.90313	15736.3	0.786815	7.43349	3.67457	1.69011	0.897737	2.99246
6	24	0.0288811	4.53073	64	20	16.8	0.485203	-1.32664	0	0	-0.025735	-0.00784111	-0.176405	-0.0102414	-0.0189661	-0.032165	-0.0062597	-0.018173	-0.0224651	-0.00706122	-0.0199332	-0.025407	-0.0252036	-0.0182721	-0.0230104	0.0175696	-0.0176963	-0.030923	-0.0166466	-0.0234534	0.00154034	0.0104862	-0.00755359	0.00962163	0.101392	1.65323	-4.03331	-0.0957769	539.831	0.195468	1.69997	11.5729	15780.9	0.789045	8.07718	3.68498	1.69113	1.06458	3.54859
6	30	0.0288811	4.53073	64	20	19.9787	0.577007	-1.57764	0	0	-0.0306042	-0.0093247	-0.209782	-0.0121792	-0.0225546	-0.0382509	-0.00744408	-0.0216115	-0.0267156	-0.00839726	-0.0237047	-0.0302142	-0.0299723	-0.0217294	-0.0273642	0.0208939	-0.0210446	-0.0367739	-0.0197962	-0.0278909	0.00183178	0.0124702	-0.00898278	0.0114421	0.120577	1.96603	-4.03365	-0.113899	453.942	0.195468	2.33906	15.9236	15829.4	0.791468	8.84266	3.6963	1.69224	1.26213	4.20709
6	36	0.0288811	4.53073	64	20	23.7588	0.686181	-1.87615	0	0	-0.0363947	-0.011089	-0.249474	-0.0144835	-0.0268221	-0.0454882	-0.00885255	-0.0257006	-0.0317704	-0.00998608	-0.0281898	-0.035931	-0.0356432	-0.0258407	-0.0325416	0.0248472	-0.0250263	-0.0437317	-0.0235418	-0.0331681	0.00217837	0.0148297	-0.0106824	0.013607	0.143391	2.33802	-4.03407	-0.135449	381.718	0.195468	3.09653	21.0802	15882.4	0.794121	9.75297	3.70869	1.69345	1.49592	4.98639
6	42	0.0288811	4.53073	64	20	28.2541	0.816011	-2.23113	0	0	-0.0432809	-0.0131871	-0.296676	-0.0172239	-0.0318971	-0.0540949	-0.0105275	-0.0305633	-0.0377816	-0.0118755	-0.0335235	-0.0427294	-0.0423872	-0.0307299	-0.0386988	0.0295485	-0.0297615	-0.0520061	-0.0279961	-0.0394437	0.00259053	0.0176355	-0.0127036	0.0161816	0.170521	2.78039	-4.03456	-0.161077	320.985	0.195468	3.99401	27.19	15940.9	0.797047	10.8355	3.72235	1.69479	1.77242	5.90808
6	48	0.0288811	4.53073	64	20	33.6	0.970406	-2.65327	0	0	-0.0514699	-0.0156822	-0.35281	-0.0204828	-0.0379322	-0.0643301	-0.0125194	-0.0363461	-0.0449302	-0.0141224	-0.0398663	-0.050814	-0.0504071	-0.0365443	-0.0460208	0.0351392	-0.0353926	-0.061846	-0.0332931	-0.0469067	0.00308068	0.0209723	-0.0151072	0.0192433	0.202785	3.30645	-4.03515	-0.191554	269.915	0.195468	5.05696	34.4263	16006	0.800298	333.457	3.73753	1.69628	2.09922	6.9974
[truncated: 36 more columns]

[truncated: 24 more sheets: 2.3FBC, 2.3FBD, 3.1, 3.2, 4FB-005, 4FB-010, 4FB-020, 4FB-050, 4FB-100, 4FB-200, 4FB-020 Soy, 4FB-020 WT, 4FB-020 WT Soy, 4FB-Sens, 4P-001, 4P-002, 4P-002 WT, 4.summ, A.1, A.2 …]
